# Supplementary material for: Whole Genome Assembly of Human Papillomavirus by Nanopore Long-Read Sequencing
Source: Front Genet. 2022 Jan 4;12:798608. doi: 10.3389/fgene.2021.798608 (PMC8764290; doi:10.3389/fgene.2021.798608)
Supplement: Supplementary file 2 [file Table3.XLSX]

## Sheet: Sheet1
Title	Region of the sequence	Sequence
HPV35 genome assembled by nanopore sequencing	(1-7894bp)	ATGTAAAAAATTTTTTAGTGCAGATAAAAATGCCACAAAATCTACTTGTTGATATCTTAAAAATCGTACTATGTCCCTCCAGTCACCGTCATCGTCCACCTTTTCACATCGCCTTTTAATCCACTGTGACATTGTCATTTCTCTTTTTTCAGCTCGTTTATAATGTCTACACATTGTTGCACAATCTTTTACAATTTTAGCTTGCGAATTACTTTTTAAAAAAGCACATGCATTACTATTAGTTTCTGCCAATTGTGCATATTTATATGCTATATCACTATCATCTATAAAATCATTGTCATATGCCCATTGTACCATTTCAGATAGGTCAAATATTGCATCATTAAAACTATGCTGTAATACTGTTTGTCTTTGAATCCATTCTGGTGTTTCTCCATC…
HPV35 genome assembled by Sanger sequencing	(1-7894bp)	CCCTATAAAAAAAACAGGGAGTGACCGAAAACGGTCGTACCGAAAACGGTTGCCATAAAAGCAGAAGTGCACAAAAAAGCAGAAGTGGACAGACATTGTAAGGTGCGGTATGTTTCAGGACCCAGCCGAAAGACCCTACAAACTGCATGATTTGTGCAACGAGGTAGAAGAAAGCATCCATGAAATTTGTTTGAATTGTGTATACTGCAAACAAGAATTACAGCGGAGTGAGGTATATGACTTTGCATGCTATGATTTGTGTATAGTATATAGAGAAGGCCAGCCATATGGAGTTTGCATGAAATGTTTAAAATTTTATTCAAAAATAAGTGAATATAGACGGTATAGATATAGTGTGTATGGAGAAACGTTAGAAAAACAATGCAACAAACAGTTATG…
HPV16 genome in CaSki assembled by nanopore sequencing	(1-7904bp)	ACTACAATAATCCATGTATAAAACTAAGGGCGTAACCGAAATCGGTTGAACCGAAACCGGTTAGTATAAAAGCAGACATTTTATGCACCAAAAGAGAACTGCAATGTTTCAGGACCCACAGGAGCGACCCGGAAAGTTACCACAGTTATGCACAGAGCTGCAAACAACTATACATGATATAATATTAGAATGTGTGTACTGCAAGCAACAGTTACTGCGACGTGAGGTATATGACTTTGCTTTTCGGGATTTATGCATAGTATATAGAGATGGGAATCCATATGCTGTATGTGATAAATGTTTAAAGTTTTATTCTAAAATTAGTGAGTATAGACATTATTGTTATAGTGTGTATGGAACAACATTAGAACAGCAATACAACAAACCGTTGTGTGATTT…
HPV tandem sequence obtained by nanopore sequencing (Figure 3A)	Query1 (9-1560, red)：HPV35 (1567-10) Query2 (1567-9386, green): HPV35 (7894-10) Query3 (9394-11540, blue): HPV35 (7891-5753)	CATGTGCTCCACACTTGGGGCTATTCAAATGCGGCCACACACCAATCTGTACATGTGGATTTATCACTCTTAAATGGTCTAATAAGTTCTGTAAAACTAATGCCAAATAGTTCTTTAAATTTGGCCAACATAGCTGCGTTTGCATTACTACATTTTAGTATTTGTATTATGTCTCGCGTTGGAGTCTCTTCATGTCTTTCATCGCTACTAGAGGTTATACTATCCCTGCCCATACTACATTGTTCAACTGTATCATGCCCCTCTACCTGTTGTATCTGCTGTATTTCCACTTCAGAATTGCCATAACCGCTGTCTGGTAGTTCAAATAATCGTCGCTTTGCTGCTGTATTTTTATTTTCAATGCAAATAGCTTTTAAACGTGGACTTATGTTATTATTA…
HPV16 tandem sequence obtained by nanopore sequencing (Figure 3B)	Query1 (1-2687, yellow): Human (chr19:55310219-chr19:55307438) Query2 (2723-9495, red): HPV16 (6905-1) Query3 (9496-16798, green): HPV16 (7905-470) Query4 (16799-23150, blue): HPV16 (6905-470) Query5 (23151-23903, purple): HPV16 (6905-6117)	AGAGACCGTAATGGGACTCTGACCTCCAGGGACTGTGCAATCACTTATGTATTGTTTCAGCCACCCCAGGCTGTCATTGTGACCGACGTGGCCATAGAAAACAAACACGGGGTGAGCAAGCTCTGATTTGAGAACCGGCTCCAGAGCAAAAAGACCTGACCTGGGACTCAAGGTTTCTGGTATTAAGCCCAAGCTGCCCTGAATCCTGGCCTCAACGCTGGGCGTTTCCTTTCAACGGAGGTCCGGGTCCAGGAAGGAGGCATGGTCCTGGGGCTGATGCTGCCTGACTCCTGACAGACGGCTGTCCATCTTCCCTGCAATGGGGCCCAGTACCCTGTTTCACTGTCCCCTGTGACCCGTGTCTCAGGAATGAGGGCTTTATTCCAGGGCAGGCGCTCT…
HPV16 tandem sequence obtained by nanopore sequencing (Figure 3C)	Query1 (29-4042, red): HPV16 (6073-2032) Query2 (4043-8571, green): HPV16 (4586-1) Query3 (8572-15079, blue): HPV16 (7905-1365) Query4 (15080-17855, yellow): Human (chr2:27133329-chr2:27136175)	CATTGTACTTCGTTCAGTACGTATTGCTATTCTCTATTATCCACACCTGCATTTGCTGCATAAGCACTAGCATTTTCTGTGTCATCCAATTTATTTAATAAAGGATGGCCACTAATGCCACACCTAATATTTTGACCACGAGCCTACCTCAACACCTACACGAATTTAAACCAGCAGCTGTATCTGGATTATAAATGAGGTGTCAGGAAAACCAAACTTATTAAGGGGTCAGGTAAATGTATTCTAAATACCCTGTATTGTAATCCTGATACTTTAGGAACTAATATTTTGTGTGTTAGGTTTTAATAGGAAAATAGGGATGTCCAACTGCAAGTAGTCTGGATGTTCCTGCATGATAATATATGTTTGTGGAGTGCAGCATATTCATCCGTGCTTACA…
