# Supplementary material for: Whole Genome Assembly of Human Papillomavirus by Nanopore Long-Read Sequencing
Source: Front Genet. 2022 Jan 4;12:798608. doi: 10.3389/fgene.2021.798608 (PMC8764290; doi:10.3389/fgene.2021.798608)
Supplement: Supplementary file 3 [file Table1.XLSX]

## Sheet: Sheet1
id (CaSki cells, HPV16)	chr_h	start_h	end_h	breakpoint_h	gene_h	region	chr_v	start_v	end_v	breakpoint_v	gene_v	gap.overlap	count	sumcount
37148b7d-e4bd-4bca-a635-a920c95857b4	chr1	12649100	12669493	12649100	AADACL4	intron	gi|333031|lcl|HPV16REF.1|	489	5928	5928	L1	1	1	1
21312124-e751-49e3-a9e3-28ec7f8ec5a0	chr1	15590354	15849024	15590354	DNAJC16,AL121992.1	intron	gi|333031|lcl|HPV16REF.1|	1902	6906	1902	E1	9	2	2
ac5d3a92-424e-40d7-82c8-db02226caf10	chr1	38449227	38455650	38449227	RNU6-753P,LINC01685	intergenic	gi|333031|lcl|HPV16REF.1|	469	1089	1089	E1	1	5	5
c60be2a0-47c3-43e0-93e8-6e62cd2deeb9	chr1	46241921	46242671	46242671	LURAP1,RAD54L	intergenic	gi|333031|lcl|HPV16REF.1|	2253	7504	2253	E1	0	4	4
03a0ad3d-3db9-4aa9-bf41-d9552cf13457	chr1	52962525	52965993	52962525	SCP2	intron	gi|333031|lcl|HPV16REF.1|	3045	6376	3045	E2	1	1	1
e5da7339-0cb5-4e57-abb2-11049670e7b4	chr1	54095527	54101366	54101366	TCEANC2	utr3	gi|333031|lcl|HPV16REF.1|	2031	2615	2615	E1	6	3	3
ecf642b1-affb-4d2c-8673-5c2220779b1a	chr1	61000575	61005770	61005770	NFIA-AS2,NFIA	intron	gi|333031|lcl|HPV16REF.1|	4651	6293	6293	L1	6	1	1
c4a77455-cd57-4c72-bf06-1e7bcec3d0c7	chr1	66762911	66768827	66768827	TCTEX1D1	intron	gi|333031|lcl|HPV16REF.1|	3	4225	4225	.	1	2	2
d43003d9-3cbb-49fd-a983-60b2010c89d4	chr1	71703694	71704864	71703694	NEGR1	intron	gi|333031|lcl|HPV16REF.1|	2781	4407	2781	E1,E2	1	1	1
32874153-4d35-4946-aeaa-1d758e573c30	chr1	72755872	72756617	72755872	AL583808.1	intron	gi|333031|lcl|HPV16REF.1|	0	570	570	E7	2	2	2
0e5952a3-5af8-4fd5-8784-f0cbc5347571	chr1	102501740	102515177	102515177	AC114485.1,AC099567.1	intergenic	gi|333031|lcl|HPV16REF.1|	7649	7906	7649	.	0	4	4
82ddf7f9-e6da-4218-867b-66d2c50dbb9a	chr1	107304516	107306347	107304516	NTNG1	intron	gi|333031|lcl|HPV16REF.1|	2263	4318	4318	L2	1	1	1
8716b88b-766a-4c99-99e1-7d1c0c6f8de3	chr1	143229860	143231463	143231463	LINC01691,AC242852.1	intergenic	gi|333031|lcl|HPV16REF.1|	4607	6777	6777	L1	0	6	6
9b646377-d8ac-499c-a847-42600799df8c	chr1	143208431	143244691	143244691	LINC01691,AC242852.1	intergenic	gi|333031|lcl|HPV16REF.1|	2065	3216	2065	E1	0	6	6
c943ca35-222b-4b57-8856-7993e702ebd9	chr1	148561419	148601157	148601157	NBPF14	utr3	gi|333031|lcl|HPV16REF.1|	4617	7906	4617	L2	4	6	6
97895b85-7e76-46bb-a76d-50dd08080362	chr1	148631091	148634164	148634164	NBPF14,NOTCH2NLB	intron	gi|333031|lcl|HPV16REF.1|	3424	4312	3424	E2	1	5	5
066d2c9e-6c65-46dc-b344-1fb72c79d1ef	chr1	152978560	152979914	152978560	SPRR4,SPRR1A	intergenic	gi|333031|lcl|HPV16REF.1|	3002	7906	3002	E2	6	3	3
52c93b94-3281-48f9-924e-7a95c0f82691	chr1	155903095	155904287	155904287	RIT1	intron	gi|333031|lcl|HPV16REF.1|	5133	6906	5133	L2	0	2	2
2d45c014-ea8a-4407-87ad-ce8e0a8b077c	chr1	169096699	171044108	171044108	MROH9,BX284613.2	intron	gi|333031|lcl|HPV16REF.1|	21	668	668	E7	2	6	6
6b8dcbee-08ba-46c7-a309-4ad0f6700e7b	chr1	171390046	171395767	171390046	AL031274.1,GM2AP2	intergenic	gi|333031|lcl|HPV16REF.1|	2694	4502	4502	L2	9	1	1
380b0e19-2790-40cc-86b8-c55aa0c6f8e1	chr1	191191232	191202494	191191232	AL713866.2,LINC01680	intergenic	gi|333031|lcl|HPV16REF.1|	469	6164	6164	L1	0	2	2
661edf74-73aa-4c5f-bf63-0cc95d869345	chr1	193500047	193500550	193500047	AL136456.1	intron	gi|333031|lcl|HPV16REF.1|	430	2461	430	E6	6	1	1
48b9f0bf-6c18-46bf-abf4-0eb3b6dce0d7	chr1	199753875	199768993	199768993	AL596266.1,AL445687.1	intergenic	gi|333031|lcl|HPV16REF.1|	4181	4630	4181	.	4	1	1
0efb1623-1b56-4cce-8f1d-2e76edc59d0f	chr1	207992718	208000593	208000593	AL356275.1,PLXNA2	intergenic	gi|333031|lcl|HPV16REF.1|	0	3054	3054	E2	1	4	4
17533bfb-4e84-4423-b30d-e6456d01abfb	chr1	209325071	209333552	209325071	LINC01696	promoter	gi|333031|lcl|HPV16REF.1|	2422	7899	2422	E1	7	1	1
a91665ee-de82-4f9a-bee2-39cec8925b45	chr1	214477600	214482807	214482807	PTPN14	intron	gi|333031|lcl|HPV16REF.1|	4329	4861	4861	L2	3	1	1
7cad02e3-29cd-4001-8a21-f5dc10a415ee	chr1	215533658	215535249	215533658	AL450990.1,KCTD3	intergenic	gi|333031|lcl|HPV16REF.1|	653	5000	653	E7	3	1	1
93d9523b-c183-4c21-b047-5346f1064a9e	chr1	222464535	222467325	222467325	CICP13	promoter	gi|333031|lcl|HPV16REF.1|	3719	6906	3719	E2	0	2	2
c8cc67fc-5ab0-48a7-8680-c34ec8e499cd	chr1	222759530	222760840	222759530	AL392172.2	intron	gi|333031|lcl|HPV16REF.1|	3875	6906	3875	E5_ALPHA	4	2	2
cdd98d7e-a8d2-4f71-8321-74944c65083f	chr1	224505085	224515281	224515281	CNIH3	intron	gi|333031|lcl|HPV16REF.1|	4980	6378	4980	L2	5	1	1
c164f17f-5ed3-4f50-895f-049d28b426c6	chr1	231097482	231116366	231097482	FAM89A,AL109810.1	intergenic	gi|333031|lcl|HPV16REF.1|	3590	6834	6834	L1	5	1	1
de756c35-2548-4310-9319-d6958b4a5d7f	chr1	238600485	238602206	238602206	AL359551.1,MIPEPP2	intergenic	gi|333031|lcl|HPV16REF.1|	3608	5703	5703	L1	0	1	1
5b18933f-4272-4649-8c33-1bcaf289ecdd	chr1	246249598	246252486	246249598	SMYD3	intron	gi|333031|lcl|HPV16REF.1|	469	2560	2560	E1	1	3	3
2a7075d9-c5bd-4655-92c4-54e08d37ed22	chr10	6698658	6706393	6706393	AL158210.1	intron	gi|333031|lcl|HPV16REF.1|	2315	7899	7899	.	8	1	1
c88cb5b9-d61d-4445-a60d-b44739ec08e8	chr10	10797334	10797794	10797334	SFTA1P,CELF2	intergenic	gi|333031|lcl|HPV16REF.1|	0	258	258	E6	0	5	5
738ab54f-c3ba-4b8c-a413-15ab88314157	chr10	11682065	11683652	11683652	AL512631.1,ECHDC3	intergenic	gi|333031|lcl|HPV16REF.1|	469	4770	4770	L2	6	2	2
33ac793d-099c-439b-adaa-8bcc3a67b926	chr10	11695999	11700451	11700451	AL512631.1,ECHDC3	intergenic	gi|333031|lcl|HPV16REF.1|	479	1973	1973	E1	2	3	24
f3644abc-e2cb-49ae-b6aa-3fb4cfd4c66b	chr10	18847366	18869872	18869872	AL512641.1,AL357520.1	intergenic	gi|333031|lcl|HPV16REF.1|	471	711	711	E7	4	5	5
1ff629be-d480-4052-8542-d181ec6c1378	chr10	38489272	41915270	38489272	AL133216.1,ABCD1P2	intergenic	gi|333031|lcl|HPV16REF.1|	0	166	166	E6	3	18	18
acb9bccd-7093-429d-8afe-e425b5bdae73	chr10	47029528	47052486	47029528	PTPN20,GDF10	intergenic	gi|333031|lcl|HPV16REF.1|	0	2491	2491	E1	7	4	4
e21b045f-60ff-4787-a30c-10658afb29e1	chr10	51439296	51444536	51444536	PRKG1	intron	gi|333031|lcl|HPV16REF.1|	471	1544	1544	E1	1	2	2
93cb1652-8af4-41d9-b403-06ada1dde215	chr10	62170863	62179050	62179050	ARID5B,RTKN2	intergenic	gi|333031|lcl|HPV16REF.1|	0	7435	7435	.	4	4	4
10ee01f2-afa0-4591-8403-ecb9fc90b87c	chr10	64152791	64155753	64152791	AC013287.1	intron	gi|333031|lcl|HPV16REF.1|	2931	7899	7899	.	8	2	2
58b5ae92-92a9-4fa1-81e9-3a684121b437	chr10	64678214	64687399	64687399	AC013287.1	intron	gi|333031|lcl|HPV16REF.1|	3793	4592	3793	E2	0	3	3
bfb50f02-0c2f-4575-a1dc-08709700a4c8	chr10	94336290	94349558	94336290	NOC3L	intron	gi|333031|lcl|HPV16REF.1|	6315	6614	6614	L1	3	1	1
d6bed7aa-5df1-42a6-b033-48730998ce1c	chr10	109067797	109074986	109074986	RN7SKP278,RNU5B-6P	intergenic	gi|333031|lcl|HPV16REF.1|	4889	6906	4889	L2	0	4	4
d1ce397a-84c3-4fef-ac7d-dd8436c4680a	chr10	126322202	126329191	126329191	ADAM12	intron	gi|333031|lcl|HPV16REF.1|	991	5204	991	E1	5	1	1
380f1bfd-e834-443e-b56f-e3fa98109194	chr11	6737787	6741017	6741017	GVINP1	intron	gi|333031|lcl|HPV16REF.1|	5795	7906	7906	.	7	1	8
5e76a3ee-35ef-4d30-8592-d6cc72cddf1d	chr11	9727021	9728509	9727021	SWAP70	intron	gi|333031|lcl|HPV16REF.1|	7284	7906	7284	.	9	2	2
d865dd1e-6182-4866-b4f4-cefe4dd05d65	chr11	14246719	14248277	14248277	SPON1	intron	gi|333031|lcl|HPV16REF.1|	7213	7903	7213	.	4	3	3
19427e02-1f5b-4f5f-9653-19ea9d365ba3	chr11	27848125	27855742	27848125	AC103796.1	intron	gi|333031|lcl|HPV16REF.1|	1	650	650	E7	0	5	5
6ffd0979-f6e2-4128-861d-9fa2d6abb1a8	chr11	36343381	36350407	36343381	PRR5L	intron	gi|333031|lcl|HPV16REF.1|	1121	6207	6207	L1	0	1	1
06820aa7-054a-4c66-8029-3cfa89921b2f	chr11	45233148	45239286	45233148	PRDM11,AC103681.2	utr3	gi|333031|lcl|HPV16REF.1|	2401	4892	2401	E1	8	1	1
260c2452-23a0-486f-b56f-1e60cbe14bc8	chr11	46452457	46460962	46452457	AMBRA1	promoter	gi|333031|lcl|HPV16REF.1|	3731	7899	3731	E2	1	2	2
dd10ca03-0b0b-4e35-9c4f-54ef13d13079	chr11	47780445	47791285	47780445	NUP160	exon	gi|333031|lcl|HPV16REF.1|	0	6809	6809	L1	1	28	28
76aebc12-7c27-4610-8484-39554ed741f1	chr11	58140320	58152105	58152105	OR9Q1	intron	gi|333031|lcl|HPV16REF.1|	2835	4342	2835	E2	3	1	1
ea308f2f-6635-4153-a955-0e4ab5201f35	chr11	58175267	58178689	58178689	OR9Q1	intron	gi|333031|lcl|HPV16REF.1|	4299	5983	4299	L2	5	1	1
90f5a528-8fd4-4596-89f8-37df22ef5766	chr11	72114208	72127501	72127501	FOLR3	intron	gi|333031|lcl|HPV16REF.1|	19	1054	1054	E1	4	3	3
98e590b8-fbf5-44b2-b47d-c45ac22dcb38	chr11	73883958	73885305	73885305	PAAF1	intron	gi|333031|lcl|HPV16REF.1|	4808	7183	7183	.	1	1	1
9a0dbc94-359f-4e80-b64b-952213d35239	chr11	75182012	75183074	75183074	SLCO2B1	intron	gi|333031|lcl|HPV16REF.1|	1418	2436	2436	E1	5	2	2
984ebf0a-2da0-4949-9282-defc650288b7	chr11	80860360	80864909	80864909	AP002759.1,AP003398.1	intergenic	gi|333031|lcl|HPV16REF.1|	2268	5701	5701	L1	2	2	2
ee81b02b-4d48-4f41-8907-45effe54f532	chr11	80865995	80873878	80865995	AP002759.1,AP003398.1	intergenic	gi|333031|lcl|HPV16REF.1|	53	6888	53	.	7	4	5
4f4a653c-196f-4fbd-acd7-74067994e5e3	chr11	83094220	83094898	83094898	AP001767.3,RAB30-DT	intron	gi|333031|lcl|HPV16REF.1|	469	4837	4837	L2	1	2	2
391e7c26-8f8c-43c8-8cf3-bbdb71ea29ad	chr11	83881654	83889977	83881654	DLG2	intron	gi|333031|lcl|HPV16REF.1|	2923	4507	2923	E2	3	1	1
c05a9b5c-7728-4bbf-b469-0e3689ef113a	chr11	89286235	89291434	89291434	TYR	intron	gi|333031|lcl|HPV16REF.1|	4825	7906	4825	L2	4	6	6
fcd0f4c4-82a3-4707-80dd-85986ee8a3e6	chr11	97137981	97140775	97140775	AP001836.1,LINC02553	intergenic	gi|333031|lcl|HPV16REF.1|	4089	6900	4089	E5_ALPHA	3	2	2
4d94ab52-48d0-4c5a-9a13-db31b5f745ee	chr11	98787723	98795190	98787723	AP003715.1,AP002428.1	intergenic	gi|333031|lcl|HPV16REF.1|	2504	5606	2504	E1	9	1	1
85f4d26c-f02f-4297-bc0f-cf3e339168a6	chr11	99884777	99894083	99894083	CNTN5	intron	gi|333031|lcl|HPV16REF.1|	4729	7899	4729	L2	2	2	2
7c87407a-e138-4562-a156-c398ffeaa0bf	chr11	99928942	99929335	99928942	CNTN5	intron	gi|333031|lcl|HPV16REF.1|	0	4252	4252	L2	3	2	2
ed46c551-87b9-4ddb-8ca4-0ca0a4aa6e53	chr11	99944986	99966599	99944986	CNTN5	intron	gi|333031|lcl|HPV16REF.1|	3282	5589	5589	L2	0	1	1
0bd430ea-40d2-4d33-8a7d-b0465114095e	chr11	100766771	100772089	100766771	ARHGAP42	intron	gi|333031|lcl|HPV16REF.1|	1657	5021	5021	L2	3	2	18
9425adb8-8a8d-419b-8df1-ab6c6d2cf75a	chr11	100767662	100771863	100771863	ARHGAP42	intron	gi|333031|lcl|HPV16REF.1|	0	5939	5939	L1	7	2	2
40cce7dd-79ca-4f42-b051-58b2e4136089	chr11	100801402	100807258	100807258	ARHGAP42	intron	gi|333031|lcl|HPV16REF.1|	2285	6906	2285	E1	2	2	5
b4401270-2e0e-4984-a8eb-f1044806bf13	chr11	100795578	100819019	100819019	ARHGAP42	intron	gi|333031|lcl|HPV16REF.1|	3515	6906	3515	E2	5	2	3
c6a3c2d9-664d-4114-9314-7d3d8ea5567c	chr11	100873599	100879355	100879355	ARHGAP42	intron	gi|333031|lcl|HPV16REF.1|	469	6601	6601	L1	7	2	2
70db4167-c15b-4ab5-9be5-05c342100550	chr11	100917562	100936515	100936515	ARHGAP42	intron	gi|333031|lcl|HPV16REF.1|	6613	6906	6613	L1	1	4	4
311fe3c7-5470-446c-8a60-8ca9f433eb82	chr11	101360429	101361340	101360429	PGR-AS1,TRPC6	intergenic	gi|333031|lcl|HPV16REF.1|	3609	6902	3609	E2	0	3	3
848b621b-4211-4cba-b8a6-b932bf899d86	chr11	103142282	103143723	103142282	DYNC2H1	intron	gi|333031|lcl|HPV16REF.1|	472	3319	3319	E2	0	4	4
85b63735-e82d-41c5-9dfd-5e4fbd989cda	chr11	104015279	104028718	104028718	PDGFD	intron	gi|333031|lcl|HPV16REF.1|	0	1143	1143	E1	0	4	4
ff10bbf6-d87c-41b9-9a3f-605ba3aec8b1	chr11	122000740	122003922	122000740	AP001924.1	intron	gi|333031|lcl|HPV16REF.1|	4778	7899	4778	L2	3	2	2
70ad1834-c3a5-467b-bfc0-04748ad132cf	chr11	122690628	122691933	122690628	UBASH3B	intron	gi|333031|lcl|HPV16REF.1|	0	1206	1206	E1	1	3	6
49ec8aae-49fa-4cd4-ac74-2fdc01d15435	chr12	3021273	3023418	3021273	TEAD4	intron	gi|333031|lcl|HPV16REF.1|	0	1616	1616	E1	0	3	3
ccb9e638-e50c-4e2d-a56b-bf08ae674e06	chr12	3442772	3443438	3443438	PRMT8	intron	gi|333031|lcl|HPV16REF.1|	1860	6899	6899	L1	8	1	1
ddbac6e0-5d55-4c1b-a7a3-06c68af84514	chr12	3782521	3782890	3782521	CRACR2A,PARP11	intergenic	gi|333031|lcl|HPV16REF.1|	0	1172	1172	E1	0	3	3
109718ab-6f59-4d52-90ed-183d02960814	chr12	16284118	16291019	16284118	SLC15A5,MGST1	intergenic	gi|333031|lcl|HPV16REF.1|	2244	4592	2244	E1	5	2	2
201912c1-359e-4e7b-931e-038a5eba8861	chr12	23882569	23886884	23882569	SOX5	intron	gi|333031|lcl|HPV16REF.1|	5983	7899	5983	L1	9	2	2
0f14a7f9-0615-4a50-8bc8-a2f9a5b4c26e	chr12	33458208	33481766	33458208	AC016956.1,RNU6-400P	intergenic	gi|333031|lcl|HPV16REF.1|	1783	5391	5391	L2	4	1	1
a9764aaf-8fe0-425b-9d97-f6c8016cca61	chr12	35064873	37166433	35064873	AK6P1,ZNF970P	intergenic	gi|333031|lcl|HPV16REF.1|	2026	3296	2026	E1	0	6	6
de134597-f7ca-4ec3-b6bd-9c94c7eab5e1	chr12	44665133	44665951	44665951	NELL2	intron	gi|333031|lcl|HPV16REF.1|	948	4203	948	E1	4	1	1
ba273850-4144-4438-8ab0-7e534b3c9f11	chr12	56734671	56745069	56745069	PRIM1	intron	gi|333031|lcl|HPV16REF.1|	577	6906	577	E7	0	2	2
60e2bdd3-f0ae-47c5-915f-a1d9bd4ea45e	chr12	61103408	61106442	61103408	AC090022.1,AC090017.1	intergenic	gi|333031|lcl|HPV16REF.1|	3071	4432	4432	L2	2	1	1
8afaacb6-3ff6-42d3-bc7d-e8fd7c13da66	chr12	65893638	65899764	65893638	HMGA2	intron	gi|333031|lcl|HPV16REF.1|	1765	5556	5556	L2	2	1	1
10c59b03-b09a-4f55-999e-232e693bba4b	chr12	71614085	71641265	71614085	ZFC3H1	intron	gi|333031|lcl|HPV16REF.1|	471	1065	1065	E1	2	3	3
c1fa9d4e-c78a-44a1-9d99-b09c7742dca4	chr12	79010819	79024405	79010819	SYT1,AC090709.1	intron	gi|333031|lcl|HPV16REF.1|	626	3595	626	E7	6	1	1
d00a9692-9eeb-45c9-b85e-8c351f7c65bd	chr12	81766087	81782727	81782727	PPFIA2,AC091515.1	intergenic	gi|333031|lcl|HPV16REF.1|	469	1564	1564	E1	0	2	2
9939f066-ffd0-4a36-a443-e2b2dbdf143f	chr12	97138883	97143786	97138883	AC007656.2	intron	gi|333031|lcl|HPV16REF.1|	2921	4135	2921	E2	7	1	1
65bb1414-a7b3-42a8-a765-c4a675f56ec3	chr12	98073045	98073249	98073045	MIR4303,AC016152.1	intergenic	gi|333031|lcl|HPV16REF.1|	5159	5739	5739	L1	1	1	1
dbccdb24-d1b5-493f-a992-fa861f4f71d4	chr12	106403297	106424390	106403297	POLR3B	intron	gi|333031|lcl|HPV16REF.1|	6335	6906	6335	L1	1	2	2
06357fe6-c488-4674-afde-772eb4258af8	chr12	110291492	110294025	110294025	ATP2A2	intron	gi|333031|lcl|HPV16REF.1|	4319	6887	4319	L2	0	2	2
3f892ecc-c056-474c-9378-18e02e259f9e	chr12	117783993	117784442	117783993	KSR2	intron	gi|333031|lcl|HPV16REF.1|	3158	7230	3158	E2	7	3	3
d95e6a80-178b-4fae-8d35-ea7077b3e505	chr12	122610922	122615048	122615048	KNTC1	exon	gi|333031|lcl|HPV16REF.1|	0	1356	1356	E1	4	2	2
4adfc26f-988e-4a8a-85cb-7c9cedade509	chr12	123958780	123961274	123958780	CCDC92	intron	gi|333031|lcl|HPV16REF.1|	6458	6906	6458	L1	2	2	2
f1d6a177-f130-4979-a12c-c175a6a3f8fd	chr12	129348203	129352026	129352026	TMEM132D	intron	gi|333031|lcl|HPV16REF.1|	470	5600	5600	L2	1	2	2
bba8b7e1-8b0b-4489-8d68-c943b1686d5e	chr13	21288307	21293777	21288307	ESRRAP2	promoter	gi|333031|lcl|HPV16REF.1|	1076	5033	1076	E1	0	2	2
59b8783c-0611-4e5a-8876-e0bd88410ec3	chr13	49715971	49724486	49715971	KPNA3	intron	gi|333031|lcl|HPV16REF.1|	4698	7906	4698	L2	1	2	2
90738988-a8ca-4356-9f2b-de5fcae137a7	chr13	51968668	51971403	51968668	ATP7B	intron	gi|333031|lcl|HPV16REF.1|	7490	7906	7490	.	1	3	3
37240992-b3b1-4e83-bf0e-8bce49cd9546	chr13	52653897	52658866	52658866	SUGT1	intron	gi|333031|lcl|HPV16REF.1|	0	3070	3070	E2	0	2	2
a0c0c74b-9b4a-4be6-8aa4-8551df87af54	chr13	78003911	78014181	78014181	OBI1-AS1,LINC00446	intron	gi|333031|lcl|HPV16REF.1|	0	1755	1755	E1	7	2	2
bf00b7de-ca6d-4740-ad79-83235fbebece	chr13	81267200	81268177	81267200	AL353633.1	intron	gi|333031|lcl|HPV16REF.1|	469	1119	1119	E1	0	2	2
87178921-161d-493a-8d5f-2f81369682d0	chr13	83216001	83217772	83217772	AL512782.1,RNU6-67P	intergenic	gi|333031|lcl|HPV16REF.1|	5795	7906	5795	L1	0	5	5
8dbbae1c-2526-41ea-8cf2-e6310b124e44	chr13	86846022	86849927	86846022	TXNL1P1,LINC00430	intergenic	gi|333031|lcl|HPV16REF.1|	3419	3780	3780	E2	2	1	1
31794338-e21e-4fad-a35f-137b396917c8	chr13	114023295	114025176	114025176	RASA3	intron	gi|333031|lcl|HPV16REF.1|	5153	6246	6246	L1	2	1	1
56dc2da8-c7dc-44c1-b6f3-11041dd76c88	chr14	24818973	24841872	24818973	AL161663.2,STXBP6	intron	gi|333031|lcl|HPV16REF.1|	7219	7906	7219	.	3	1	14
508a1898-fe51-42fc-b4c4-303dd2083137	chr14	32830407	32833839	32830407	AKAP6	utr3	gi|333031|lcl|HPV16REF.1|	0	6139	6139	L1	7	2	2
b0460265-0014-4841-89d9-e18649a85689	chr14	37665509	37666827	37666827	TTC6	intron	gi|333031|lcl|HPV16REF.1|	0	4945	4945	L2	3	6	6
6ffd6cdf-5211-4429-9123-22ca3cb48781	chr14	44057524	44062907	44062907	LINC02307	intron	gi|333031|lcl|HPV16REF.1|	0	6536	6536	L1	2	2	2
0b5b3463-9e3f-4bc7-8465-8f1a6a879922	chr14	47515164	47518290	47515164	MDGA2	intron	gi|333031|lcl|HPV16REF.1|	5	474	474	E6	2	3	11
0abd807a-28f0-4e21-a632-6d70a165fe40	chr14	52129146	52236565	52236565	AL118557.1,PTGDR	intergenic	gi|333031|lcl|HPV16REF.1|	5393	7905	5393	L2	3	4	4
6fd5fb19-54a2-472b-9a88-2bce5d8275cf	chr14	55497895	55504584	55497895	KTN1-AS1	exon	gi|333031|lcl|HPV16REF.1|	834	3814	3814	E2	0	1	1
d8ed0fa7-3898-4e0b-9e71-34d99dce07b8	chr14	55717503	55741057	55717503	KTN1,AL355773.1	intergenic	gi|333031|lcl|HPV16REF.1|	1721	7906	1721	E1	3	3	3
cf297f2f-b98c-4b7b-8bfe-b3eed984279b	chr14	56416757	56715178	56715178	AL161757.5	intron	gi|333031|lcl|HPV16REF.1|	2736	7723	2736	E1	2	2	2
3020b9cc-2880-4040-8020-14727d7828e1	chr14	67627366	67635827	67635827	ARG2,AL049779.4	intron	gi|333031|lcl|HPV16REF.1|	4293	7038	7038	L1	3	2	2
cc7a5754-039b-4854-a2e9-d7dfde29fafa	chr14	68897525	68903674	68897525	ACTN1	intron	gi|333031|lcl|HPV16REF.1|	1	1867	1867	E1	1	2	2
c676a750-a9a6-41c9-bf69-36119b2275f7	chr14	70046469	70053885	70046469	SLC8A3	exon	gi|333031|lcl|HPV16REF.1|	2918	6330	6330	L1	9	1	1
cebb05b6-575a-4471-b289-acd2d175e8be	chr14	78105307	78117996	78117996	FXNP1,NRXN3	intergenic	gi|333031|lcl|HPV16REF.1|	4238	6906	4238	L2	7	2	2
30409709-4581-49a4-a3ef-d54d6151df1e	chr14	80984148	80988457	80988457	TSHR	intron	gi|333031|lcl|HPV16REF.1|	0	1932	1932	E1	0	2	2
7a257978-ba2c-4ee8-860e-ab0b21caa465	chr14	84119941	84120573	84119941	AL356807.1	intron	gi|333031|lcl|HPV16REF.1|	805	1915	1915	E1	9	1	1
76d41a10-ed20-46fb-bc25-5fb2bd4c377e	chr14	86156972	86158899	86158899	LINC02328	intron	gi|333031|lcl|HPV16REF.1|	469	1167	1167	E1	0	3	3
b7517535-ba85-4932-9189-e50c6ecea3ef	chr15	26894234	26901933	26901933	GABRB3,GABRA5	intron	gi|333031|lcl|HPV16REF.1|	1087	1761	1087	E1	1	2	2
c8db083e-0be6-425e-a4cb-a738aeab0127	chr15	38342732	38345668	38342732	SPRED1	intron	gi|333031|lcl|HPV16REF.1|	784	3713	3713	E2	0	1	1
9b7cee22-cdf2-44b1-bfb5-25e0cf5e4bcb	chr15	44067330	44067863	44067863	FRMD5	intron	gi|333031|lcl|HPV16REF.1|	1020	1533	1533	E1	3	1	1
cb8bfa97-1dfa-4ec0-82b2-725daca4c00c	chr15	54585787	54591492	54591492	UNC13C	intron	gi|333031|lcl|HPV16REF.1|	0	5794	5794	L1	3	3	3
42638872-41c6-47b3-908c-7d785cfc51ce	chr15	69332673	69338937	69332673	PAQR5	intron	gi|333031|lcl|HPV16REF.1|	471	3454	3454	E2	2	4	4
dae09c58-7521-4f79-aca9-da46b93e6f8b	chr15	69925861	69943560	69925861	LINC00593,TLE3	intergenic	gi|333031|lcl|HPV16REF.1|	536	1833	1833	E1	6	1	1
b3556893-20cb-40b1-abb4-3a12f9d7d5ab	chr15	70394172	70398897	70398897	AC048383.1,LINC02205	intergenic	gi|333031|lcl|HPV16REF.1|	2423	6243	2423	E1	1	1	1
ec170afc-d277-4743-b887-54bc75b0e421	chr15	90518453	90521421	90521421	IQGAP1,CRTC3	intergenic	gi|333031|lcl|HPV16REF.1|	281	2317	281	E6	6	1	1
43e432b5-6b99-4eb3-bd86-b33026305374	chr15	100625665	100627802	100625665	ASB7	intron	gi|333031|lcl|HPV16REF.1|	2300	7404	2300	E1	7	2	2
d5a7f333-6544-4aa0-bd85-a7ef63220a56	chr16	20439658	20447632	20439658	ACSM5	intron	gi|333031|lcl|HPV16REF.1|	2031	2964	2964	E2	1	4	4
93f24f74-ab02-4c74-9c98-b3630ee2f1a4	chr16	27829727	27835203	27829727	GSG1L	intron	gi|333031|lcl|HPV16REF.1|	0	2166	2166	E1	8	2	2
6a7a137c-b5c1-4ce4-b8ad-a1d14102bfc7	chr16	50438008	50442130	50442130	AC007493.1	intron	gi|333031|lcl|HPV16REF.1|	2251	3013	2251	E1	1	1	1
8e833fd0-e8c4-4560-a121-5fa14a9d38ea	chr16	54774261	54787996	54787996	AC007491.1,CRNDE	intergenic	gi|333031|lcl|HPV16REF.1|	469	7901	7901	.	5	2	4
87875692-e13a-4b1c-a6de-2bd4c3037308	chr16	65085757	65094288	65085757	CDH11	intron	gi|333031|lcl|HPV16REF.1|	2213	3460	3460	E2	1	1	1
3e6e5fca-8b43-4129-b066-08fe2bec283c	chr16	68075571	68080603	68075571	DUS2	intron	gi|333031|lcl|HPV16REF.1|	2042	3067	3067	E2	1	5	5
39921bce-0c9b-4760-afdc-6153c13d6567	chr16	69313918	69321672	69321672	AC026464.4,VPS4A,COG8	exon	gi|333031|lcl|HPV16REF.1|	0	2063	2063	E1	1	3	3
aab1c5d6-ee1a-4f8e-9110-1028fb7216f2	chr16	73667078	73678218	73667078	ZFHX3	intron	gi|333031|lcl|HPV16REF.1|	469	3723	3723	E2	4	2	2
ac2bed53-5bc7-4dd9-bc91-17b0966f0840	chr16	85319506	85321582	85321582	GSE1	intron	gi|333031|lcl|HPV16REF.1|	854	1177	854	E7	4	3	3
9cc4f5e3-e9cf-41aa-846e-660e29a93c31	chr16	86487678	86489812	86489812	FENDRR	exon,intron	gi|333031|lcl|HPV16REF.1|	4739	5946	5946	L1	3	1	1
0fb9a30c-22ff-4c66-a516-f3978a0ae3f7	chr16	88923982	88924433	88924433	CBFA2T3	intron	gi|333031|lcl|HPV16REF.1|	469	2372	2372	E1	9	3	3
e27039b7-7c21-4c23-a620-af0724e0e982	chr17	2048534	2056522	2056522	HIC1	exon	gi|333031|lcl|HPV16REF.1|	0	2408	2408	E1	6	3	3
825d2e38-3022-4864-90a2-68f1937a3e10	chr17	6476770	6804398	6476770	PITPNM3	intron	gi|333031|lcl|HPV16REF.1|	1523	5675	5675	L1	0	2	2
2d8fa69d-ec9c-4407-b457-f77c3b7795ec	chr17	6944399	6948542	6944399	ALOX12P2,ALOX12-AS1	intron	gi|333031|lcl|HPV16REF.1|	5138	7906	5138	L2	0	5	5
791d02d4-0e57-4bd6-9998-c23a2d82325a	chr17	14672423	14672691	14672691	AC022816.1,RPS18P12	intergenic	gi|333031|lcl|HPV16REF.1|	471	5719	5719	L1	7	2	4
e43daa1d-1a49-4319-b1af-281c8866b50d	chr17	14786185	14799682	14799682	AC005863.1,LINC02096	intergenic	gi|333031|lcl|HPV16REF.1|	1	5182	5182	L2	1	2	2
ca230b55-5c39-4752-b76c-3ed4c93fd372	chr17	15306597	15309455	15309455	AC005703.7,TEKT3	intron	gi|333031|lcl|HPV16REF.1|	0	7412	7412	.	0	2	2
fc97fdb0-5838-438f-b561-ff0e5750c000	chr17	24301278	24869030	24301278	AC131274.3,AC069061.1	intergenic	gi|333031|lcl|HPV16REF.1|	960	1938	960	E1	1	6	6
87e66645-9316-4019-9def-910b8aca832b	chr17	27638723	27656452	27638723	AC015688.4,LGALS9	exon	gi|333031|lcl|HPV16REF.1|	1337	3987	1337	E1	0	1	1
6d896e24-2404-4d30-9b33-53acdf3d7423	chr17	28569682	28577980	28577980	SPAG5,AC005726.1	intron	gi|333031|lcl|HPV16REF.1|	1113	7906	1113	E1	9	2	2
b7d28897-8772-4edc-8238-1d2b95bdb646	chr17	29671649	29674006	29674006	ABHD15-AS1,SSH2	utr3	gi|333031|lcl|HPV16REF.1|	3935	4609	3935	E5_ALPHA	1	3	3
a4e5c04a-2bfc-416d-8133-a11e730bda2c	chr17	31093408	31103562	31103562	NF1	intron	gi|333031|lcl|HPV16REF.1|	5411	7868	7868	.	1	1	1
5417fb07-9f1e-4fd9-9f18-1e9119f28417	chr17	35054164	35055467	35054164	RFFL,AC004223.3	intron	gi|333031|lcl|HPV16REF.1|	469	6556	6556	L1	6	2	2
85f8dc99-42d8-4def-862c-315d6535f949	chr17	49127261	49127731	49127731	B4GALNT2P1,B4GALNT2	intergenic	gi|333031|lcl|HPV16REF.1|	3139	7153	3139	E2	0	1	1
9735967f-eb57-476e-b731-ee16a422e902	chr17	73880074	73894256	73894256	AC125421.2,AC137735.1	intergenic	gi|333031|lcl|HPV16REF.1|	3000	5124	3000	E2	2	1	1
de4d9ed4-27e3-4bb8-b78d-2454cc891478	chr17	79020275	79024826	79024826	C1QTNF1-AS1,C1QTNF1	intron	gi|333031|lcl|HPV16REF.1|	6538	7906	6538	L1	1	2	2
f47d9dc4-5b51-4853-b041-112ec4e53999	chr18	13066875	13070389	13070389	CEP192	intron	gi|333031|lcl|HPV16REF.1|	0	2634	2634	E1	5	2	2
592cbef7-da62-49b1-8829-63f40818d28a	chr18	21493668	21497838	21497838	GREB1L	intron	gi|333031|lcl|HPV16REF.1|	2350	7906	2350	E1	4	2	2
3d884197-ca73-4d72-a7c9-ad1b5f49ea4a	chr18	24426199	24428552	24426199	IMPACT	promoter	gi|333031|lcl|HPV16REF.1|	12	467	467	E6	1	2	2
142c0b53-9b2f-44dd-a82e-1eb34d739830	chr18	44079334	44092615	44079334	RNA5SP455,KRT8P5	intergenic	gi|333031|lcl|HPV16REF.1|	618	1341	1341	E1	6	1	1
8c65c347-613a-4deb-b91b-a48d95237a86	chr18	50037781	50038433	50037781	MYO5B	intron	gi|333031|lcl|HPV16REF.1|	469	881	881	E1	7	2	2
4e6d44d5-0db3-4608-a117-91fe714d4c64	chr18	58662183	58675226	58662183	AC104971.4,AC104971.2	intergenic	gi|333031|lcl|HPV16REF.1|	1038	2220	2220	E1	4	1	1
5267e9e7-34f9-4086-93f2-83314df95241	chr18	60786078	60787052	60787052	AC113137.1	intron	gi|333031|lcl|HPV16REF.1|	4	5352	5352	L2	2	2	2
edd1b2c6-f952-4d59-868c-28a2f2bf6c2b	chr18	76967689	76969080	76969080	ZNF236	utr3	gi|333031|lcl|HPV16REF.1|	2301	2949	2949	E2	3	1	1
5bab6e0a-19fe-4372-ab47-8fd2195a0318	chr18	77206667	77210168	77210168	AC100863.1	intron	gi|333031|lcl|HPV16REF.1|	2096	6906	2096	E1	4	2	2
829b5dd1-c484-4038-86d1-d6fbdb095d7c	chr19	4033449	4036757	4033449	PIAS4	exon	gi|333031|lcl|HPV16REF.1|	5467	6906	5467	L2	2	2	2
1d8bba82-4942-47bc-bd0b-b781e13d417d	chr19	8429167	8429637	8429167	MARCH2	intron	gi|333031|lcl|HPV16REF.1|	5676	6381	5676	L1	0	1	1
76fc6b42-6733-4b67-b609-a631fb8c564a	chr19	15209404	15210743	15209404	NOTCH3,AC004257.1	intergenic	gi|333031|lcl|HPV16REF.1|	1782	7404	1782	E1	2	2	2
0f0b66db-f413-4f33-bbdb-5d977ee22380	chr19	40524834	40535947	40524834	SPTBN4	intron	gi|333031|lcl|HPV16REF.1|	996	2111	2111	E1	1	1	1
c3314158-3068-43e1-b15b-528704d74a09	chr19	50395293	54582929	50395293	POLD1	intron	gi|333031|lcl|HPV16REF.1|	5951	7906	5951	L1	0	6	6
b6f02e8e-f757-4090-87ae-080c77ffe76d	chr19	53754937	53767286	53754937	MIR527,MIR516A1	intergenic	gi|333031|lcl|HPV16REF.1|	5292	5494	5292	L2	0	1	1
17707547-26c3-4807-a5c8-9c3aa5ab34e5	chr19	55305121	55306899	55305121	BRSK1	intron	gi|333031|lcl|HPV16REF.1|	3230	6906	3230	E2	2	4	6
03941279-d7b6-4779-b398-4a321cc8c0eb	chr19	55307400	55310423	55307400	BRSK1	intron	gi|333031|lcl|HPV16REF.1|	2891	6901	6901	L1	3	1	61
0cbdc70c-a9ef-40da-8092-28c533568a0d	chr19	55307400	55310208	55310208	BRSK1	intron	gi|333031|lcl|HPV16REF.1|	581	3752	581	E7	4	2	62
ee31f96d-00f2-4ac4-826b-624ec26c8c85	chr2	8354157	8368510	8354157	LINC00299	intron	gi|333031|lcl|HPV16REF.1|	0	1154	1154	E1	0	2	2
afafcfbe-0ce1-46ea-8718-210209161bd7	chr2	19184022	19194456	19194456	LINC01376	intron	gi|333031|lcl|HPV16REF.1|	0	1251	1251	E1	7	4	4
040c13ed-3e44-4c7b-a6b3-9ebd2ed5c183	chr2	22416229	22421476	22416229	AC096570.2,AC096570.1	intron	gi|333031|lcl|HPV16REF.1|	7259	7906	7259	.	2	2	33
72c7583e-564f-4d50-948f-3e43f1dd75ca	chr2	22417992	22422774	22422774	AC096570.2,AC096570.1	intron	gi|333031|lcl|HPV16REF.1|	0	5405	5405	L2	3	4	5
196be396-913e-4109-876d-240c19f573cc	chr2	22432344	22439163	22439163	AC096570.2,AC096570.1	intron	gi|333031|lcl|HPV16REF.1|	5957	7906	5957	L1	6	3	8
3bda8544-a7f3-4817-86f2-a1de7d46448a	chr2	27095244	27102730	27095244	KHK	intron	gi|333031|lcl|HPV16REF.1|	4940	6276	4940	L2	1	1	9
1be25ef0-23a1-4a66-90e7-d718606f7c21	chr2	27131404	27136176	27136176	PREB,PRR30	intergenic	gi|333031|lcl|HPV16REF.1|	1364	1533	1364	E1	2	1	19
20f63ec6-116e-41bc-be75-f1c6421f7332	chr2	27137148	27138904	27137148	PRR30	exon,intron	gi|333031|lcl|HPV16REF.1|	4912	7902	7902	.	3	1	4
00cca4be-0f1f-47f0-9a38-40fdec2bc635	chr2	28930249	28935394	28930249	WDR43	intron	gi|333031|lcl|HPV16REF.1|	598	7906	598	E7	1	3	3
fcb7fe53-106f-419a-8049-8e2dec07013e	chr2	33318557	33325929	33318557	LTBP1	intron	gi|333031|lcl|HPV16REF.1|	4564	6906	4564	L2	1	2	2
c3282306-696e-4481-8c8f-a32e014f5c07	chr2	37992079	37993595	37993595	RMDN2,RMDN2-AS1	intron	gi|333031|lcl|HPV16REF.1|	15	6479	6479	L1	9	2	2
bca9581d-33ee-454d-9f31-044c281ee5de	chr2	43710838	43716207	43716207	PLEKHH2	intron	gi|333031|lcl|HPV16REF.1|	6808	7902	6808	L1	3	2	2
51254108-d255-4cc4-b567-e8f7c9f7e331	chr2	46739863	46763539	46763539	SOCS5,LINC01118	intron	gi|333031|lcl|HPV16REF.1|	469	2524	2524	E1	0	4	4
3f5eeb0b-592a-40b5-a8ee-d31af9f4faaf	chr2	50328050	50335051	50335051	NRXN1,AC068725.1	intron	gi|333031|lcl|HPV16REF.1|	471	1623	1623	E1	1	3	3
03c5240a-edbe-4aae-b260-f951d58d641b	chr2	57003867	57016244	57003867	PPIAP63,AC010738.1	intergenic	gi|333031|lcl|HPV16REF.1|	2138	4903	2138	E1	1	1	1
9d77e033-8118-4943-b465-9688f50fe7fb	chr2	63696206	63713895	63713895	WDPCP	intron	gi|333031|lcl|HPV16REF.1|	469	4656	4656	L2	4	2	2
4b686673-786e-43cc-8342-7da07907b2c5	chr2	63869859	63888096	63888096	UGP2	exon	gi|333031|lcl|HPV16REF.1|	3	1145	1145	E1	0	2	2
e83fb30e-b5a7-4d2b-8192-dfd968600b29	chr2	81847340	81849354	81847340	AC013262.1,RN7SL201P	intergenic	gi|333031|lcl|HPV16REF.1|	2497	4549	4549	L2	0	1	1
6bfb2cb0-16c3-4cc9-a17a-f9d22f6242de	chr2	94613629	94615046	94613629	AL845331.2,CNN2P11	intergenic	gi|333031|lcl|HPV16REF.1|	6010	7404	6010	L1	0	24	24
50d038a5-f5e0-4e21-b0da-cefee8f44214	chr2	96333172	96350649	96333172	ITPRIPL1,NCAPH	intergenic	gi|333031|lcl|HPV16REF.1|	637	3248	3248	E2	2	1	1
c73b6ed3-1ca7-4380-a72c-622a7c1d04d4	chr2	112871756	112874091	112871756	XIAPP3,IL37	intergenic	gi|333031|lcl|HPV16REF.1|	3441	4181	3441	E2	0	1	1
89814003-b433-43b8-9892-381a807a9713	chr2	117185782	117186318	117186318	AC092170.1,AC009312.1	intergenic	gi|333031|lcl|HPV16REF.1|	469	970	970	E1	4	3	3
e085d8ea-6a7c-417d-962b-87a5221284a6	chr2	146072647	146073703	146072647	AC062031.1,RNU7-2P	intergenic	gi|333031|lcl|HPV16REF.1|	6694	6913	6913	L1	5	1	1
025c16b4-efc2-4099-b3fe-34cf37630404	chr2	149085958	149100333	149100333	LYPD6B	intron	gi|333031|lcl|HPV16REF.1|	4044	6906	4044	E5_ALPHA	8	2	2
770f7436-7bcc-4691-8fc7-abea7cf634a3	chr2	149194280	149196252	149194280	LYPD6B	intron	gi|333031|lcl|HPV16REF.1|	2351	3991	2351	E1	0	1	1
b8ecc0f3-1773-4c10-9138-a9ae42da444a	chr2	154257250	154259818	154257250	GALNT13	intron	gi|333031|lcl|HPV16REF.1|	1600	2880	1600	E1	2	1	1
89510b83-ff5e-44c3-8bf1-4efeba48cdfd	chr2	159836361	159840968	159836361	LY75,LY75-CD302	intron	gi|333031|lcl|HPV16REF.1|	2232	2949	2232	E1	1	1	1
d9fb87fe-0acf-4169-8564-8ab675197b8a	chr2	160656053	160674300	160674300	RBMS1,AC096656.1	intergenic	gi|333031|lcl|HPV16REF.1|	469	5709	5709	L1	6	2	2
397fac5f-88c7-4555-af11-4c8a9350dd4d	chr2	165347717	165350399	165350399	SCN2A	intron	gi|333031|lcl|HPV16REF.1|	0	1203	1203	E1	2	5	5
fca32a61-d404-45f6-96ac-d53adaede098	chr2	173369681	173370803	173369681	CDCA7,AC073465.1	intergenic	gi|333031|lcl|HPV16REF.1|	5694	7906	5694	L1	0	2	2
c14f5978-3f94-4fcd-a2cb-283ff3c95e16	chr2	187795024	187804469	187804469	LINC01090	intron	gi|333031|lcl|HPV16REF.1|	1401	4181	1401	E1	1	1	1
9f6827e3-10ae-4bbf-89c2-c69f6e87ca74	chr2	195401832	195404722	195404722	AC010983.1,AC104823.1	intergenic	gi|333031|lcl|HPV16REF.1|	1145	2535	2535	E1	0	1	1
c5066da8-5eb4-4270-9377-5af91a9ce63a	chr2	207926112	207933161	207933161	PLEKHM3	intron	gi|333031|lcl|HPV16REF.1|	16	936	936	E1	5	2	2
cf0b719e-8ddb-4186-8b93-c16edf570bdb	chr2	212537998	212540612	212537998	ERBB4	intron	gi|333031|lcl|HPV16REF.1|	73	3373	3373	E2	3	1	1
5c92a63d-ba83-431f-a2e9-132d8699cf38	chr2	213896546	213899385	213899385	SPAG16	intron	gi|333031|lcl|HPV16REF.1|	1835	2711	2711	E1	7	1	1
b75409d5-21ab-49ae-9a7f-c53775920864	chr2	223695774	223698022	223698022	SCG2,AC012512.1	intergenic	gi|333031|lcl|HPV16REF.1|	0	6310	6310	L1	0	4	4
6fc4eba6-f229-45d0-a2ff-251a6b87fd42	chr2	225757732	225757901	225757901	AC016717.2,AC016717.3	intergenic	gi|333031|lcl|HPV16REF.1|	1065	5275	1065	E1	2	1	1
97950917-1fbe-4cac-828d-5910177e9758	chr2	239620123	239622354	239622354	AC079612.1,AC079612.2	intergenic	gi|333031|lcl|HPV16REF.1|	12	2128	2128	E1	2	2	2
515975f3-2666-407a-92f3-1f79295d7c9d	chr2	239868240	239868415	239868415	AC093802.1,NDUFA10	intergenic	gi|333031|lcl|HPV16REF.1|	1715	2217	2217	E1	5	1	1
b89dfaf3-0d49-4029-ba35-d6faa76b79ae	chr20	6202563	6203436	6203436	TARDBPP1,AL109618.1	intergenic	gi|333031|lcl|HPV16REF.1|	4520	5347	4520	L2	6	1	1
7e908cd5-8fc2-4fa0-8f51-4ad1727d451f	chr20	13256123	14903254	14903254	MACROD2-AS1,MACROD2	intron	gi|333031|lcl|HPV16REF.1|	3552	5671	3552	E2	3	2	2
fb079a40-3bc7-4ca1-bbf3-580efb8ff709	chr20	16005942	16009720	16009720	MACROD2	intron	gi|333031|lcl|HPV16REF.1|	5735	7404	5735	L1	0	6	6
c828d4b3-c55e-40fd-9875-789c109d9c5a	chr20	21539228	21542570	21539228	AL133325.2,LINC01727	intergenic	gi|333031|lcl|HPV16REF.1|	469	1407	1407	E1	3	3	3
83d53296-91ac-4dd1-bb5c-18d86f5d3565	chr20	23407665	23410494	23407665	NAPB	intron	gi|333031|lcl|HPV16REF.1|	3524	4592	3524	E2	4	4	4
09e03ba1-d1e1-4c7b-980d-4ae2917ba077	chr20	26276706	26278545	26276706	MIR663AHG,FRG1CP	intergenic	gi|333031|lcl|HPV16REF.1|	0	496	496	E6	2	2	60
efb94202-1665-4e6d-988d-ee87443f30b4	chr20	26341311	26348918	26341311	MIR663AHG,FRG1CP	intergenic	gi|333031|lcl|HPV16REF.1|	4	598	598	E7	7	2	2
f5ac1d3d-2e0e-495c-abee-fce5028bb98e	chr20	26322570	26357922	26357922	MIR663AHG,FRG1CP	intergenic	gi|333031|lcl|HPV16REF.1|	7123	7906	7123	L1	9	2	2
18c1f72a-c181-4a16-b09f-df726a937d3a	chr20	26358219	26360978	26358219	MIR663AHG,FRG1CP	intergenic	gi|333031|lcl|HPV16REF.1|	4443	4592	4443	L2	0	4	21
13d54ffa-adc9-439d-9831-990c2f718d5a	chr20	26338953	26361667	26361667	MIR663AHG,FRG1CP	intergenic	gi|333031|lcl|HPV16REF.1|	7122	7392	7122	L1	5	1	1
df201261-81fc-45e6-a25f-3e1fad34a47c	chr20	29101242	29107882	29101242	FRG1DP	intron	gi|333031|lcl|HPV16REF.1|	1815	5552	1815	E1	6	1	1
28ba5cc0-c900-44b2-8b18-08bde673fc34	chr20	31364707	31369699	31364707	DEFB117,DEFB118	intergenic	gi|333031|lcl|HPV16REF.1|	229	2669	2669	E1	1	1	1
06659309-72dc-4073-8a9a-e1bf7edf461e	chr20	36570008	36576976	36576976	TGIF2,TGIF2-RAB5IF	intron	gi|333031|lcl|HPV16REF.1|	0	4773	4773	L2	0	3	3
dc4c7f93-d4d8-4896-ac10-df7090426341	chr20	43720887	43728307	43728307	GTSF1L,RNU6-639P	intergenic	gi|333031|lcl|HPV16REF.1|	1911	6973	1911	E1	2	1	1
b0bcad9d-d690-4814-aecf-d5714a84e61e	chr21	8234063	8235562	8234063	FP671120.1,MIR6724-2	intergenic	gi|333031|lcl|HPV16REF.1|	3707	6906	3707	E2	1	12	12
4562ebc5-3831-4a65-8051-8e7c87f43db2	chr21	13135515	13146691	13135515	AJ239321.1,AJ239318.1	intergenic	gi|333031|lcl|HPV16REF.1|	469	6205	6205	L1	3	4	4
1f6c9304-1fa9-4976-b645-59ac239be6ab	chr21	14734644	14753642	14753642	AF127936.2	intron,promoter	gi|333031|lcl|HPV16REF.1|	0	6175	6175	L1	2	5	5
4537c29c-d8dd-4c7b-a9e5-f3aa4e30a78a	chr21	15854429	15855218	15855218	USP25	intron	gi|333031|lcl|HPV16REF.1|	2424	4422	4422	L2	8	1	1
4709b6df-a5dd-48a1-8808-da2294c5fc5e	chr21	20575931	20582475	20582475	RPS3AP1,AP001506.1	intergenic	gi|333031|lcl|HPV16REF.1|	1242	4884	1242	E1	0	1	3
02f41da3-96f8-4d52-bdcb-04402851a102	chr22	21989055	22003311	21989055	TOP3B,PRAMENP	intergenic	gi|333031|lcl|HPV16REF.1|	4340	7729	7729	.	4	1	1
c1f69b92-4082-45da-85a6-5f90dd96840f	chr22	23665769	23666454	23666454	GUSBP11,AP000347.1	intron	gi|333031|lcl|HPV16REF.1|	3823	4579	3823	E2	0	2	2
a67946da-d6fe-482e-8431-6ad71f05dea3	chr22	28916064	28916887	28916064	ZNRF3	intron	gi|333031|lcl|HPV16REF.1|	1757	2173	1757	E1	4	1	1
19a8e62f-0faa-4827-b5d3-47c12ee62750	chr22	33609070	33627414	33609070	LARGE1	intron	gi|333031|lcl|HPV16REF.1|	472	1359	1359	E1	1	2	2
2ce9617d-5a75-42bc-bf54-9a9dbe404f53	chr22	47851762	47851952	47851762	AL117329.1	intron	gi|333031|lcl|HPV16REF.1|	6308	6902	6308	L1	4	2	2
3e0a2bcd-9e3b-4e34-a7f3-7123701d4af0	chr22	49733611	49735531	49735531	AL023802.1,RN7SKP252	intergenic	gi|333031|lcl|HPV16REF.1|	1438	7906	1438	E1	1	2	2
5e4313ef-9e6a-46ba-ba6a-cbe544df3972	chr3	12265483	12276358	12265483	GSTM5P1,PPARG	intergenic	gi|333031|lcl|HPV16REF.1|	3008	4592	3008	E2	2	2	2
7f08de78-277e-4b4f-9dee-2cfe0f13394c	chr3	13427674	13434627	13427674	NUP210,AC027124.2	intergenic	gi|333031|lcl|HPV16REF.1|	0	2646	2646	E1	1	4	4
c0545d81-f3a0-4bef-85d5-6dd0cccbbba5	chr3	18961706	18962770	18962770	RNU6-138P,KCNH8	intergenic	gi|333031|lcl|HPV16REF.1|	4721	6197	4721	L2	9	1	1
c0b88d67-c873-49c3-a165-9a4aef78e9c3	chr3	25308349	25308593	25308349	RARB	intron	gi|333031|lcl|HPV16REF.1|	3364	5007	5007	L2	1	1	1
71762ef6-e3cb-443e-8e94-6c1b8c5e98a7	chr3	34618911	34625956	34625956	LINC01811	intron	gi|333031|lcl|HPV16REF.1|	1050	1334	1050	E1	1	1	1
d5d26c3c-7bbe-476f-b72a-e13f07800d03	chr3	37961470	37964850	37964850	CTDSPL	intron	gi|333031|lcl|HPV16REF.1|	0	6429	6429	L1	0	3	3
a5b1bd0d-2dd2-46ac-a037-6d10e710d8c8	chr3	41056272	41062806	41062806	AC099541.1,AC009743.1	intergenic	gi|333031|lcl|HPV16REF.1|	471	2336	2336	E1	3	2	2
98733e23-bbb6-4290-bdb7-2a44cc9f0c82	chr3	45023440	45025636	45023440	EXOSC7,CLEC3B	intron	gi|333031|lcl|HPV16REF.1|	6111	6886	6111	L1	9	4	4
89ae1197-1cd6-4cc3-bf3c-c3c6428518c1	chr3	56844780	56854919	56844780	ARHGEF3	intron	gi|333031|lcl|HPV16REF.1|	3922	4291	3922	E5_ALPHA	3	1	1
0dd2ec33-2d38-40c6-bb66-198366262f9b	chr3	60311634	60329732	60329732	FHIT	intron	gi|333031|lcl|HPV16REF.1|	2711	5567	2711	E1	3	1	1
9af36684-aeff-4800-a049-a75a1d702fc0	chr3	61607177	61617939	61617939	PTPRG	intron	gi|333031|lcl|HPV16REF.1|	469	4756	4756	L2	3	2	2
f78c5d7f-97d9-48c1-adea-653cc151b8cb	chr3	68021838	68032903	68021838	TAFA1	intron	gi|333031|lcl|HPV16REF.1|	0	3990	3990	E5_ALPHA	4	2	2
1dd1af77-d9d2-47ea-b33b-15b4f72a646a	chr3	68372262	68383022	68372262	TAFA1	intron	gi|333031|lcl|HPV16REF.1|	897	6382	6382	L1	6	1	1
de1f8486-73f9-47e0-965f-cb4f594ec658	chr3	75984863	75996215	75996215	ROBO2	intron	gi|333031|lcl|HPV16REF.1|	0	817	817	E7	7	2	2
8d8cda8b-cc1b-4c18-b2bd-d15b671328ac	chr3	76152884	76153653	76152884	ROBO2	intron	gi|333031|lcl|HPV16REF.1|	5641	6185	5641	L2,L1	1	1	1
fe62699b-90af-42f7-ab7c-d9a6b163913a	chr3	97722181	97725857	97722181	EPHA6	intron	gi|333031|lcl|HPV16REF.1|	625	6730	625	E7	7	1	1
b66956e4-ce32-4209-9b8b-4c4007bc242e	chr3	100195577	100198857	100198857	TMEM30CP,AC129803.1	intron	gi|333031|lcl|HPV16REF.1|	0	5924	5924	L1	2	3	3
70e6781a-c87f-4c7e-aba3-641114927730	chr3	108494548	108496254	108496254	MYH15	intron	gi|333031|lcl|HPV16REF.1|	1118	7906	1118	E1	0	2	2
0a8d6285-1c0c-4faa-b9c2-0e03ca87ff69	chr3	114026689	114034743	114026689	CCDC191,QTRT2	intron	gi|333031|lcl|HPV16REF.1|	1310	6542	6542	L1	0	1	1
a24d611c-4f58-4f3b-8a5d-846caf0c9702	chr3	118337449	118363068	118363068	AC068633.1	intron	gi|333031|lcl|HPV16REF.1|	471	5588	5588	L2	0	2	2
fb383258-8d56-43a6-b6fb-4ddc579da7ac	chr3	125378444	125380494	125380494	ZNF148,RNU6-232P	intergenic	gi|333031|lcl|HPV16REF.1|	3657	7906	3657	E2	2	2	2
49b1e216-ae01-4802-9d6f-90e05acd05e2	chr3	128236484	128242741	128236484	EEFSEC	intron	gi|333031|lcl|HPV16REF.1|	1556	7906	1556	E1	0	8	8
fa8bc436-635e-40ce-8565-58c83e6a4398	chr3	129644318	129651694	129651694	TMCC1	exon,intron	gi|333031|lcl|HPV16REF.1|	469	6002	6002	L1	0	2	2
11283d7e-63d9-445c-b438-9decd632764b	chr3	138279144	138285220	138285220	NME9,ARMC8	intron	gi|333031|lcl|HPV16REF.1|	2119	4583	4583	L2	4	1	1
f7c9d048-c68f-4b26-b60e-4f18c9097dab	chr3	139602265	139602613	139602613	NMNAT3,AC046134.2	intron	gi|333031|lcl|HPV16REF.1|	5578	7906	5578	L2	2	3	3
4cc1fe57-cbb5-41a2-9dc5-6fcb3d986ea9	chr3	140762281	140764987	140762281	TRIM42,AC121333.1	intergenic	gi|333031|lcl|HPV16REF.1|	3209	6411	3209	E2	1	1	2
3d29faee-fd6f-4d48-b9ac-b5790893a6df	chr3	143108623	143112339	143112339	AC018450.2	exon	gi|333031|lcl|HPV16REF.1|	0	1895	1895	E1	0	3	3
2167d9dc-10e1-4050-8c3b-50cd2e116ba8	chr3	147425766	147436721	147425766	ZIC1	intron	gi|333031|lcl|HPV16REF.1|	3300	3988	3300	E2	1	1	1
9f119d59-edeb-4bfb-a57c-c41f59c2f11b	chr3	149438824	149440938	149438824	AC108751.2,AC108751.3	intergenic	gi|333031|lcl|HPV16REF.1|	7756	7906	7756	.	2	2	2
c221e50d-a999-4a71-8fe9-5013609507a0	chr3	149855141	149868189	149855141	ANKUB1,RNF13	intron	gi|333031|lcl|HPV16REF.1|	3996	6902	3996	E5_ALPHA	1	3	3
6f406a5b-b167-4e3d-a240-8228a5511be3	chr3	158056021	158058114	158056021	AC079943.2	intron	gi|333031|lcl|HPV16REF.1|	2421	7904	2421	E1	0	2	2
b54a0963-d8bd-4a78-ad5a-2854982f306a	chr3	169603530	169611116	169603530	MECOM	intron	gi|333031|lcl|HPV16REF.1|	469	1361	1361	E1	3	3	3
deb6998c-c0f5-4de5-9b36-5294b56cc870	chr3	172071544	172075712	172075712	FNDC3B	intron	gi|333031|lcl|HPV16REF.1|	3403	6906	3403	E2	3	5	10
36a75721-27f6-4675-9734-c4948e81adf3	chr3	175832700	175854844	175832700	NAALADL2,AC104640.1	intergenic	gi|333031|lcl|HPV16REF.1|	4514	7899	4514	L2	0	2	2
f9b22248-b3a9-433b-bd31-e2a5183e1183	chr3	186033847	186050547	186050547	ETV5	intron	gi|333031|lcl|HPV16REF.1|	474	1217	1217	E1	1	2	2
8e8169b8-f2a6-4f6f-a729-d18f7f99e14c	chr3	193767682	193771461	193767682	AC069421.1,LINC02038	intergenic	gi|333031|lcl|HPV16REF.1|	3196	3594	3196	E2	2	1	1
8785c19c-a62f-4bea-9008-a6a4ddcaf7bb	chr3	196201557	196208544	196201557	ZDHHC19	intron	gi|333031|lcl|HPV16REF.1|	5500	7906	5500	L2	3	4	4
6f938698-f9e6-48e4-b20c-5ba7fff165e4	chr4	14022733	14028747	14028747	AC095052.1,LINC01085	intergenic	gi|333031|lcl|HPV16REF.1|	0	4687	4687	L2	7	2	2
3a2a14fa-5112-4fb4-a57a-cd3a5f7eb2d0	chr4	25843407	25854034	25854034	SEL1L3	intron	gi|333031|lcl|HPV16REF.1|	469	2797	2797	E1,E2	1	3	3
3b4a7fee-8673-4d70-8cf7-5a72d3136856	chr4	37381666	37385356	37385356	NWD2	intron	gi|333031|lcl|HPV16REF.1|	3744	7906	3744	E2	0	1	1
71bd94da-7742-430b-951c-3ee29c6f6858	chr4	37928043	37932760	37928043	TBC1D1	intron	gi|333031|lcl|HPV16REF.1|	6765	6902	6765	L1	4	2	2
bde50318-eb7d-485c-820a-842066ad4845	chr4	44363935	44379039	44379039	KCTD8	intron	gi|333031|lcl|HPV16REF.1|	0	4215	4215	.	0	2	2
17d3051a-9316-42e8-bd2a-e77858f23b76	chr4	47658149	47660253	47660253	CORIN	intron	gi|333031|lcl|HPV16REF.1|	7288	7906	7288	.	1	3	3
4e510675-7cdb-4fe9-b7f4-050cde7586ea	chr4	60232613	60237607	60237607	AC097655.1,LINC02496	intergenic	gi|333031|lcl|HPV16REF.1|	4731	6906	4731	L2	0	12	12
acc71596-3c41-4dfd-86ad-5d113c785fd7	chr4	64013996	64025204	64013996	AC093730.1,TECRL	intergenic	gi|333031|lcl|HPV16REF.1|	7	5858	5858	L1	1	6	6
606ced88-74b5-4f83-8be1-b8985d528ee2	chr4	71698679	71706649	71698679	SLC4A4,GC	intergenic	gi|333031|lcl|HPV16REF.1|	0	145	145	E6	0	3	3
2d30b354-290d-490a-ac15-97e5a8547c28	chr4	76495135	76498040	76498040	SHROOM3	intron	gi|333031|lcl|HPV16REF.1|	471	1440	1440	E1	7	2	2
5e9a1653-332d-49d6-a883-03623871006f	chr4	78855792	78862136	78855792	BMP2K	intron	gi|333031|lcl|HPV16REF.1|	471	4772	4772	L2	2	5	5
c2bbe424-3ed3-45d4-a6ea-0325c3661f36	chr4	84565066	84569943	84569943	RPL3P13,CDS1	intergenic	gi|333031|lcl|HPV16REF.1|	6470	7906	6470	L1	6	2	2
1e8f97cd-3a00-4c30-be89-f001d2cdd5b3	chr4	116816639	116821083	116816639	AC093765.3,AC093765.2	intron	gi|333031|lcl|HPV16REF.1|	2834	3996	3996	E5_ALPHA	8	1	1
9c7968c7-8f2d-4014-9046-ff99d4138a22	chr4	122555303	122561848	122561848	IL2,IL21	intergenic	gi|333031|lcl|HPV16REF.1|	523	4592	523	E6	1	3	3
7499ff9c-de0b-4e92-bece-bc00efca4ed2	chr4	127132050	127135424	127132050	AC093772.1	intron	gi|333031|lcl|HPV16REF.1|	2770	4544	4544	L2	1	1	1
aba328a0-2141-40b4-bebd-3cfd041a67dc	chr4	130463723	130472528	130472528	LINC02479,PGBD4P4	intergenic	gi|333031|lcl|HPV16REF.1|	7394	7906	7394	.	9	3	3
778aad8b-d525-4e43-ba8d-1a7ca9f8b339	chr4	143092265	143099256	143099256	AC104596.1	intron	gi|333031|lcl|HPV16REF.1|	0	884	884	E1	6	3	3
cecaf27c-6477-45cd-9652-55d7ce80fc21	chr4	153099817	153103400	153099817	AC093599.1,TRIM2	intergenic	gi|333031|lcl|HPV16REF.1|	6135	6906	6135	L1	4	2	2
c4fb5c4c-c4d0-438c-bb37-7e5bf8cd5889	chr4	170580743	170583502	170583502	HSP90AA6P	intron	gi|333031|lcl|HPV16REF.1|	1773	2705	1773	E1	2	1	1
1de530f6-afa3-4fe8-abd2-b7e7c65f41f0	chr4	173329348	173332197	173329348	AC097534.1	intron,promoter	gi|333031|lcl|HPV16REF.1|	2408	5024	5024	L2	1	3	3
e6e1c01f-13ff-4437-b8de-f32f953a911e	chr4	182252442	182265838	182265838	TENM3	intron	gi|333031|lcl|HPV16REF.1|	1992	4584	1992	E1	7	3	3
fdceb539-c358-4b5f-8d74-f4c94851c99f	chr4	186122210	186123314	186123314	FAM149A	intron	gi|333031|lcl|HPV16REF.1|	20	1387	1387	E1	1	2	2
76d446d3-ba65-4e18-97d9-3cac0fa9f08e	chr4	187735777	187740436	187740436	LINC02492,ADAM20P3	intergenic	gi|333031|lcl|HPV16REF.1|	110	7906	110	E6	1	2	2
4f92277b-0f61-42cd-8b45-5267e434e449	chr5	501649	501782	501782	SLC9A3	intron	gi|333031|lcl|HPV16REF.1|	1104	6232	1104	E1	8	1	1
0429687e-9e08-4ef4-8a4b-cdba5dab714d	chr5	6667271	6678902	6678902	SRD5A1,LINC02102	intergenic	gi|333031|lcl|HPV16REF.1|	233	1218	233	E6	0	1	1
e723786f-076e-4bef-bd0b-6a0f1f9184ae	chr5	25180246	25195332	25195332	LINC02211	intron	gi|333031|lcl|HPV16REF.1|	469	5253	5253	L2	1	2	2
e8ff095b-febb-4f2f-972f-4cd5b034eb0e	chr5	28033519	28044253	28033519	PURPL,AC093300.1	intergenic	gi|333031|lcl|HPV16REF.1|	7162	7404	7162	.	3	5	5
69e6187a-7fc2-412d-8b6c-83c6ed0173d5	chr5	28903760	28906399	28906399	LINC02109	intron	gi|333031|lcl|HPV16REF.1|	3477	4430	3477	E2	0	2	2
1f391550-a13f-4d4a-8053-0a17f258cd8f	chr5	36089921	36095157	36089921	AC016612.1,LMBRD2	intergenic	gi|333031|lcl|HPV16REF.1|	4574	5848	4574	L2	9	1	1
7b4515fc-2f3f-476e-8edd-87c0e42ccd55	chr5	38357930	38361673	38357930	EGFLAM	intron	gi|333031|lcl|HPV16REF.1|	6708	6906	6708	L1	1	2	2
b4cc3dbe-cc98-49d3-8d77-69ba6c6a0aca	chr5	39207287	39226815	39226815	FYB1	intron	gi|333031|lcl|HPV16REF.1|	3749	4200	3749	E2	1	1	1
0dce56ac-34e7-421c-b7a4-5c924c6ccc4c	chr5	41240578	41240930	41240578	C6	intron	gi|333031|lcl|HPV16REF.1|	4259	4592	4259	L2	1	2	2
98983499-52ef-49c7-bc63-d66fa34f4da9	chr5	41453201	41454901	41454901	PLCXD3	intron	gi|333031|lcl|HPV16REF.1|	469	4921	4921	L2	0	2	2
a48f5734-0863-4018-9174-d708f4433dc2	chr5	46289389	46292458	46292458	AC122694.1,EMB	intergenic	gi|333031|lcl|HPV16REF.1|	5682	7899	5682	L1	3	2	2
3a9ea983-1f6f-4666-b634-4b74954840aa	chr5	47093096	47095490	47093096	AC122694.1,EMB	intergenic	gi|333031|lcl|HPV16REF.1|	0	921	921	E1	7	4	4
fcedb2a8-171d-429b-91c4-de9427aef993	chr5	47464496	49585660	47464496	AC122694.1,EMB	intergenic	gi|333031|lcl|HPV16REF.1|	1465	4920	4920	L2	2	6	6
fc7d8254-0311-42d3-8cd2-888cf7ab9b15	chr5	47451074	48824779	48824779	AC122694.1,EMB	intergenic	gi|333031|lcl|HPV16REF.1|	5160	6899	5160	L2	9	12	12
0473ba19-39b4-4ea3-9567-0c3ef1166df6	chr5	62407278	62411506	62407278	KIF2A,IPO11	intron	gi|333031|lcl|HPV16REF.1|	0	413	413	E6	2	2	2
61f32fd5-200e-42a2-82f0-0b7d8fffbf4d	chr5	79204311	79212142	79212142	DMGDH	intron	gi|333031|lcl|HPV16REF.1|	469	2126	2126	E1	1	2	2
951606ee-cc1a-442f-8e53-81c384df472f	chr5	86681155	86694985	86694985	RNU6-804P,LINC02059	intergenic	gi|333031|lcl|HPV16REF.1|	469	2591	2591	E1	8	4	4
eff9229b-ed18-4721-9994-8370de99ae29	chr5	96872952	96884143	96884143	ERAP2,AC009126.1	intron	gi|333031|lcl|HPV16REF.1|	1575	7906	1575	E1	1	2	2
4baa1067-7783-4aa9-9bfa-191e0cbc923d	chr5	100681961	100702986	100681961	AC027315.1,RN7SKP62	intergenic	gi|333031|lcl|HPV16REF.1|	1286	6906	1286	E1	0	3	3
4168b4be-5304-4677-900e-67b6084d93fc	chr5	101664157	101671635	101664157	RN7SL802P,OR7H2P	intergenic	gi|333031|lcl|HPV16REF.1|	1672	7906	1672	E1	0	2	2
67b70426-af31-4dc3-ab96-e94f6b12ac92	chr5	108138228	108144491	108144491	FBXL17	intron	gi|333031|lcl|HPV16REF.1|	1975	7503	1975	E1	1	1	1
b13a8efa-911a-4c16-91a8-6a73dc43d666	chr5	119133164	119140221	119133164	DMXL1	exon	gi|333031|lcl|HPV16REF.1|	959	3719	3719	E2	1	1	1
03e9d618-bfc4-4d13-9dc6-9fbd7fec4ad8	chr5	123662708	123677735	123677735	KRT18P16,LINC01170	intergenic	gi|333031|lcl|HPV16REF.1|	3416	5686	3416	E2	6	1	1
32d3c91c-e386-4c2d-a2f0-57cd15cf9f3a	chr5	157506948	157516225	157516225	ADAM19	intron	gi|333031|lcl|HPV16REF.1|	1134	4628	1134	E1	7	1	1
581dd9af-eb78-4b0f-8c1c-297638f45733	chr5	159064653	159072310	159064653	EBF1	intron	gi|333031|lcl|HPV16REF.1|	3293	5589	3293	E2	5	2	2
c5bc4b6e-ec44-46e8-877c-5a631c1acd68	chr5	159104309	159112158	159104309	LINC02202	intron	gi|333031|lcl|HPV16REF.1|	771	5287	771	E7	0	1	1
1b2c6095-b66b-44ba-b066-e08b488037f5	chr5	161434396	161442023	161434396	GABRB2	intron	gi|333031|lcl|HPV16REF.1|	5900	6534	6534	L1	1	2	2
249a31d4-142c-4181-9c4b-3492fe92d6a4	chr5	167311988	167312833	167312833	TENM2	intron	gi|333031|lcl|HPV16REF.1|	0	3116	3116	E2	1	4	4
9fac55a3-56a1-479b-b6e3-7c7117fd2d01	chr5	181309063	181318381	181318381	AC138035.1	intron	gi|333031|lcl|HPV16REF.1|	635	3285	3285	E2	6	6	6
a66786a5-ab8e-4dd6-aa37-be8612a46512	chr6	7280678	7284040	7284040	AL139095.4,SSR1	utr3	gi|333031|lcl|HPV16REF.1|	3599	7906	3599	E2	1	5	5
bcf8408f-ec72-4032-8a83-c1b2a653eeae	chr6	22775596	22786613	22775596	AL035401.1	intron	gi|333031|lcl|HPV16REF.1|	3156	6299	6299	L1	1	1	1
257d171b-1adf-47d6-989f-285c82942856	chr6	26825385	26848854	26848854	AL513548.1,GUSBP2	intergenic	gi|333031|lcl|HPV16REF.1|	1130	1754	1754	E1	0	2	2
b0c357fe-1ddb-43de-a4e2-375252027f59	chr6	36483359	36484262	36484262	KCTD20	intron	gi|333031|lcl|HPV16REF.1|	1736	6777	1736	E1	0	1	1
fb9a7b61-2339-4112-85eb-54fda5332b35	chr6	45638644	45646471	45646471	RUNX2	intron	gi|333031|lcl|HPV16REF.1|	5062	5220	5062	L2	1	3	3
18959ea7-3555-4d4d-b775-f25b959ea504	chr6	45691416	45698326	45691416	RUNX2,CLIC5	intergenic	gi|333031|lcl|HPV16REF.1|	2252	7880	2252	E1	3	4	18
27efc523-ab55-4f6e-abc9-3469187db44a	chr6	49707884	49709644	49709644	CRISP2	intron	gi|333031|lcl|HPV16REF.1|	483	2773	2773	E1,E2	0	3	3
8d29db2c-c384-45a1-9f99-9af3a6f2a124	chr6	56725331	56746693	56746693	DST	intron	gi|333031|lcl|HPV16REF.1|	5450	7867	5450	L2	0	2	2
d6e127a5-387d-40e1-8521-78832c4a8ebc	chr6	58583540	59587152	58583540	AL445250.1,AC244258.1	intergenic	gi|333031|lcl|HPV16REF.1|	469	988	988	E1	0	18	18
33ae666d-4b01-4e2d-a2b7-6413e4183030	chr6	58926688	59356271	59356271	AL445250.1,AC244258.1	intergenic	gi|333031|lcl|HPV16REF.1|	1868	3771	1868	E1	0	6	6
aa64e135-93cd-4cc7-a5da-f88aed829f60	chr6	62515667	62516099	62516099	DHFRP5,AL355375.1	intergenic	gi|333031|lcl|HPV16REF.1|	5976	6560	5976	L1	7	1	1
132b1814-4a5c-442d-af93-3b278705cb73	chr6	63547580	63548129	63547580	PTP4A1	intron	gi|333031|lcl|HPV16REF.1|	1244	1981	1981	E1	1	1	1
5d3caac3-f9d8-4b4a-9e60-c1d6e3e2de5c	chr6	63652514	63661063	63652514	PHF3	intron	gi|333031|lcl|HPV16REF.1|	388	861	861	.	1	2	2
185246ba-0cdc-46a1-ac1c-4d0f70c017c6	chr6	64290714	64291341	64291341	EYS	intron	gi|333031|lcl|HPV16REF.1|	2170	5883	2170	E1	2	2	2
50798070-e8a1-41a3-a9e4-ca7cb2c0c0b8	chr6	64302478	64306895	64306895	EYS	intron	gi|333031|lcl|HPV16REF.1|	1082	3606	3606	E2	3	1	1
bc49c736-46e2-4cd5-b594-03c4a2f687c1	chr6	65229592	65230012	65230012	EYS	intron	gi|333031|lcl|HPV16REF.1|	38	1190	38	.	2	1	1
30b8dc53-e714-448e-89b2-e26da863b218	chr6	71118986	71119103	71118986	BECN1P2,U3	intergenic	gi|333031|lcl|HPV16REF.1|	4216	5978	4216	.	8	1	1
d113a86d-1b85-450d-a4bb-8d7b085b01f0	chr6	76169818	76179243	76169818	RNU6-248P,RNU6-261P	intergenic	gi|333031|lcl|HPV16REF.1|	7385	7906	7385	.	1	2	2
b5b513cf-b808-4123-8678-a25cd75113d0	chr6	78135689	78137477	78137477	MEI4,AL121718.1	intergenic	gi|333031|lcl|HPV16REF.1|	2335	5036	2335	E1	1	1	1
32ce6b2b-d757-4f8d-a415-ae4d9d642dd6	chr6	83764034	83772360	83764034	AL136972.1,RIPPLY2	intergenic	gi|333031|lcl|HPV16REF.1|	4432	6256	6256	L1	5	1	1
db25c48d-904d-49da-afbe-cae03e8065d9	chr6	94483130	94489925	94483130	MTCYBP36,CYCSP17	intergenic	gi|333031|lcl|HPV16REF.1|	1504	6906	1504	E1	0	2	2
96fd9c86-c654-414b-940e-95688d643b0d	chr6	102559223	102574233	102559223	AL357139.1,Z98755.1	intergenic	gi|333031|lcl|HPV16REF.1|	4885	5103	4885	L2	1	1	1
4d6f5918-c0b4-4a6c-b67c-c6e6167170e6	chr6	107980383	107982017	107980383	AL024507.2,AL024507.1	intergenic	gi|333031|lcl|HPV16REF.1|	3643	6906	3643	E2	1	2	2
3ee57652-6444-4439-ac99-5171af60612c	chr6	111854729	111856266	111856266	FYN	intron	gi|333031|lcl|HPV16REF.1|	3352	4524	3352	E2	1	1	1
f2cc0636-c004-4e01-ab3d-3ca1393eeb24	chr6	111852082	111860181	111860181	FYN	intron	gi|333031|lcl|HPV16REF.1|	479	2779	2779	E1,E2	6	2	5
83e2a8e8-74d6-4fa4-8b4a-2bd1ac59fd9f	chr6	112430025	112441935	112441935	FEM1AP3,AL357514.1	intergenic	gi|333031|lcl|HPV16REF.1|	469	3583	3583	E2	1	2	2
4372f10b-7772-43a0-b99f-5914a81293f5	chr6	113636450	113638621	113638621	LINC02541	intron	gi|333031|lcl|HPV16REF.1|	0	3318	3318	E2	7	2	2
67633333-e1ab-47a4-8dd3-8adaf34a72c0	chr6	125062065	125063149	125062065	RNF217	intron	gi|333031|lcl|HPV16REF.1|	877	7906	877	E1	1	2	2
24d25034-0589-40d1-93f5-d33a8e921e9e	chr6	126964176	126965270	126964176	AL356534.1	intron	gi|333031|lcl|HPV16REF.1|	6626	7899	6626	L1	0	2	2
9ba82020-d77a-4ef7-aebc-59b0bbf8209c	chr6	157890185	157892263	157890185	AL035634.1,SNX9	intron	gi|333031|lcl|HPV16REF.1|	4188	6906	4188	.	1	2	2
742c5f60-ee91-4fee-9d3d-a685ae361597	chr7	1706596	1714980	1706596	ELFN1	intron	gi|333031|lcl|HPV16REF.1|	469	628	628	E7	1	2	2
698a3889-50ae-4738-9969-b7cd63fae024	chr7	3025071	3025929	3025929	CARD11	intron	gi|333031|lcl|HPV16REF.1|	470	2366	2366	E1	4	2	2
c1931ebc-5aa5-44cf-b348-df88c6a2bb4b	chr7	5786708	5790747	5790747	RNF216,ZNF815P	intergenic	gi|333031|lcl|HPV16REF.1|	2279	2782	2782	E1,E2	2	1	1
1abd082e-3114-4d70-a62d-6c5398f18d82	chr7	6925187	6925509	6925187	ALG1L5P	promoter	gi|333031|lcl|HPV16REF.1|	3199	4691	3199	E2	5	2	23
46e7ca55-308d-464b-9e91-dc398a4e4f24	chr7	7589189	7590594	7589189	MIOS	intron	gi|333031|lcl|HPV16REF.1|	2198	5465	5465	L2	4	1	3
07363e68-3b3d-49c9-88c8-d89e41766633	chr7	7638425	7639559	7639559	RPA3	intron	gi|333031|lcl|HPV16REF.1|	4541	5219	4541	L2	4	1	1
81f62054-3e5c-45b1-acf0-1e6dc06b7a78	chr7	10750309	10751131	10750309	AC004949.1	intron	gi|333031|lcl|HPV16REF.1|	3087	4207	4207	.	0	1	1
1f13f048-4d1e-421d-b50f-0585eff4f103	chr7	24751505	24752371	24752371	GSDME	intron	gi|333031|lcl|HPV16REF.1|	1	4125	4125	.	1	4	4
79e1359c-4756-4638-b11f-827d91e07ee5	chr7	36408926	36415323	36408926	ANLN	intron	gi|333031|lcl|HPV16REF.1|	0	3343	3343	E2	0	3	3
15191357-45d4-468b-a430-e4766ca5cfa8	chr7	46372970	46381014	46381014	AC023669.2,AC004869.2	intergenic	gi|333031|lcl|HPV16REF.1|	6314	6801	6314	L1	5	1	1
d8be2515-c424-4163-8b9a-c7fea2edf9e3	chr7	47204525	47207800	47204525	AC004870.3,TNS3	intergenic	gi|333031|lcl|HPV16REF.1|	5291	6903	5291	L2	1	3	3
d8acc713-a281-4c5f-b68d-65e086f3c4be	chr7	51405629	51412825	51405629	AC012441.1,ROBO2P1	intergenic	gi|333031|lcl|HPV16REF.1|	469	1592	1592	E1	3	2	2
11615e6a-bb80-4772-855d-c5255700d5b1	chr7	54076317	54082955	54076317	AC073521.1,HPVC1	intergenic	gi|333031|lcl|HPV16REF.1|	470	719	719	E7	0	2	6
14855c9c-3a89-42ea-87e0-c169c6d927be	chr7	54923477	54949833	54923477	AC074351.1,AC006971.1	intergenic	gi|333031|lcl|HPV16REF.1|	469	1049	1049	E1	2	2	2
89c95e4f-520f-4272-8dad-ff5c7af491e2	chr7	56347991	56350078	56347991	RNU6-1335P,SEPT14P24	intergenic	gi|333031|lcl|HPV16REF.1|	6717	7880	6717	L1	7	2	2
3a78dcee-f0ac-474b-bf72-1584289ac596	chr7	57388944	57390150	57388944	AC099654.4,AC237221.2	intergenic	gi|333031|lcl|HPV16REF.1|	2797	5601	5601	L2	2	1	1
d3faef6c-51fd-4bc8-b54c-8796fa684cb6	chr7	66646580	66667889	66667889	AC006001.2,AC027644.4	intron	gi|333031|lcl|HPV16REF.1|	7008	7906	7008	L1	5	3	3
65e1eebf-1aab-4f59-b5b9-3a4c4bbc117a	chr7	72966078	72975107	72966078	TRIM74	exon	gi|333031|lcl|HPV16REF.1|	0	5917	5917	L1	1	6	6
c6e44791-2580-4ebe-a58d-2865228369d3	chr7	76732709	76735334	76735334	AC004980.2,AC007003.1	intergenic	gi|333031|lcl|HPV16REF.1|	469	6408	6408	L1	1	3	3
2a67538e-d966-41e2-b481-97347a2520c6	chr7	81779180	81779928	81779180	HGF,CACNA2D1	intergenic	gi|333031|lcl|HPV16REF.1|	388	856	856	E7	0	3	3
fe25ae4f-d97f-4b17-86c6-cde7dc7a359f	chr7	82990990	82993018	82990990	PCLO	intron	gi|333031|lcl|HPV16REF.1|	5027	5419	5419	L2	0	1	1
8df7884f-c231-4378-bc19-9783efe0c62a	chr7	86409879	86429324	86429324	SOCS5P1,GRM3	intergenic	gi|333031|lcl|HPV16REF.1|	4846	5174	5174	L2	0	1	1
b8a4203d-4d51-4431-af5d-93bfd8421d91	chr7	93152292	93153317	93153317	SAMD9L,HEPACAM2	intergenic	gi|333031|lcl|HPV16REF.1|	1681	7906	1681	E1	1	3	3
dd228c9a-b890-43ac-834b-053202c42950	chr7	129197996	129204168	129197996	SMO	intron	gi|333031|lcl|HPV16REF.1|	572	2035	2035	E1	1	1	1
e018941f-27bb-4058-857c-719a1fbd8f5f	chr7	129586872	129596034	129586872	SMKR1,AC078846.1	intergenic	gi|333031|lcl|HPV16REF.1|	2007	5282	5282	L2	4	1	1
8c566c50-9e2d-433a-82df-81d2317aba05	chr7	134319606	134321822	134321822	SLC35B4,AC008154.1	intergenic	gi|333031|lcl|HPV16REF.1|	6704	6906	6704	L1	0	2	2
0afaa561-36b1-4841-ad05-054714d697ea	chr7	135920584	135929546	135920584	AC015987.1	intron	gi|333031|lcl|HPV16REF.1|	4147	6906	4147	.	1	4	4
3af73db4-015a-498a-b5ec-2cdc126f65be	chr7	143357751	143363913	143357751	FAM131B	intron	gi|333031|lcl|HPV16REF.1|	4099	7906	4099	E5_ALPHA	6	3	3
a8204d52-cd07-46c1-b1ef-515d3ce07dea	chr7	147499376	147500013	147499376	CNTNAP2	intron	gi|333031|lcl|HPV16REF.1|	1647	4077	1647	E1	1	1	1
6233e26f-0b94-41bc-ba9c-47d4314d3443	chr7	152417869	152423332	152423332	KMT2C	intron	gi|333031|lcl|HPV16REF.1|	2638	7906	2638	E1	1	3	3
3e2c69f1-def0-4918-bc49-f55584008634	chr8	11874636	11881675	11874636	CTSB,AC025857.1	intergenic	gi|333031|lcl|HPV16REF.1|	20	1029	1029	E1	2	3	3
ece9f36a-f8dd-4844-bbbb-026917193afc	chr8	21622091	21627146	21627146	AC021355.1,GFRA2	intergenic	gi|333031|lcl|HPV16REF.1|	11	5369	5369	L2	8	5	5
eb8024de-4b62-402f-a77f-010b7959285c	chr8	22167537	22173177	22173177	BMP1	intron	gi|333031|lcl|HPV16REF.1|	3844	4871	3844	E2	3	1	1
1a78172a-620e-486c-aaff-f3b847829252	chr8	28232004	28235226	28232004	AC021678.1,AC021678.3	intergenic	gi|333031|lcl|HPV16REF.1|	12	7805	7805	.	7	4	4
e1d893c1-331d-45da-9d6e-e147fb3e14d8	chr8	32780445	32783529	32783529	NRG1	intron	gi|333031|lcl|HPV16REF.1|	0	1453	1453	E1	3	4	4
809b7383-b168-4647-b11a-e158ceaca4a2	chr8	43972540	45076324	45076324	AC139365.1,pRNA	intergenic	gi|333031|lcl|HPV16REF.1|	470	1098	1098	E1	1	18	18
de7e6efc-d56f-4516-aebe-cc793e750719	chr8	46034824	46038604	46034824	pRNA,HSPA8P13	intergenic	gi|333031|lcl|HPV16REF.1|	6723	6898	6723	L1	7	3	3
6eef0478-02f0-4cbc-8bc8-b190196d0a2b	chr8	59996569	60008574	60008574	AC022709.1,AC021393.1	intergenic	gi|333031|lcl|HPV16REF.1|	2476	2845	2845	E2	1	1	1
4a4e5a8f-738f-44c2-9d6a-1327eeb50632	chr8	61101029	61127993	61101029	CLVS1	intron	gi|333031|lcl|HPV16REF.1|	0	1734	1734	E1	3	3	3
d61bfa6b-8d32-440b-bfd1-14726b98360d	chr8	64019901	64039120	64039120	LINC01414	intron	gi|333031|lcl|HPV16REF.1|	5332	5747	5747	L1	3	1	1
a384b842-8027-412b-a14d-83cbab3ccdad	chr8	73143372	73154550	73154550	SBSPON,AC100823.2	intergenic	gi|333031|lcl|HPV16REF.1|	0	2863	2863	E2	0	2	2
a3a37a05-8398-4db4-b3c8-5a0dc70c36b8	chr8	82753695	82764914	82753695	AC060765.2	intron	gi|333031|lcl|HPV16REF.1|	589	7404	589	E7	0	3	3
8517e73e-cc13-4039-ba76-2b2b13383fe4	chr8	87255140	87264170	87264170	CNBD1	intron	gi|333031|lcl|HPV16REF.1|	3840	4824	4824	L2	4	1	1
3922962e-3f39-4edb-b042-0ee2a9223bd7	chr8	93483136	93493345	93493345	LINC00535	intron	gi|333031|lcl|HPV16REF.1|	3814	6906	3814	E2	1	2	2
2ed0f374-3952-43ba-92b7-7192cea48c66	chr8	96510931	96515259	96510931	SDC2	intron	gi|333031|lcl|HPV16REF.1|	469	4432	4432	L2	1	3	3
14bbdea5-65d0-41c5-8d0c-6ef90030f297	chr8	96654234	96658891	96658891	CPQ	intron	gi|333031|lcl|HPV16REF.1|	6204	6906	6204	L1	0	3	3
50d3d53e-2ad2-4c7c-b44a-1b59643ddc68	chr8	99091642	99097656	99097656	VPS13B	intron	gi|333031|lcl|HPV16REF.1|	1285	2047	1285	E1	0	1	1
ff3b8681-eff1-4b20-aa2a-59c99a26856a	chr8	100412274	100416577	100416577	AP003472.1	intron	gi|333031|lcl|HPV16REF.1|	469	3826	3826	E2	0	5	5
a17e154d-2206-43ff-8ee7-5b1a44fb0263	chr8	102932387	102940189	102932387	AZIN1-AS1	intron	gi|333031|lcl|HPV16REF.1|	3013	5903	3013	E2	7	1	1
e7f2fdb4-bb94-449d-a696-2027957c21ad	chr8	104242809	104253467	104242809	RIMS2	intron	gi|333031|lcl|HPV16REF.1|	245	6875	245	E6	5	2	2
95d4cc8f-1b03-490c-8899-876c99881da9	chr8	104520498	104533936	104520498	LRP12	intron	gi|333031|lcl|HPV16REF.1|	451	1652	1652	E1	0	2	2
4769fbc1-ab84-493a-9526-4db7cc11b795	chr8	112965888	112971401	112971401	CSMD3	intron	gi|333031|lcl|HPV16REF.1|	4557	7899	4557	L2	5	4	4
554b0939-b84d-493c-895b-ecdb4f649a0e	chr8	122900868	122910278	122900868	ZHX2	intron	gi|333031|lcl|HPV16REF.1|	3234	5953	5953	L1	3	1	1
5119edd7-b2cd-41ad-9cbe-ac70e18c511b	chr8	137290959	137317998	137290959	RNU6-144P,ZYXP1	intergenic	gi|333031|lcl|HPV16REF.1|	4998	7906	4998	L2	3	4	4
6dcfb91e-0f11-4f91-a783-d62186ffc5d5	chr9	10419419	10428281	10428281	PTPRD	intron	gi|333031|lcl|HPV16REF.1|	1919	6906	1919	E1	8	2	2
4c00bfae-0163-482d-9ed5-ebe535be295d	chr9	21538899	21540909	21538899	MIR31HG	intron	gi|333031|lcl|HPV16REF.1|	2090	6906	2090	E1	1	2	2
08313ac7-e815-4619-8e12-4b658809ab8e	chr9	28904290	28912559	28904290	MIR873,AL162388.1	intergenic	gi|333031|lcl|HPV16REF.1|	469	6825	6825	L1	2	3	3
e8d50ca1-d6e4-4662-983e-ab08ef5de86c	chr9	41918796	41922585	41922585	CNTNAP3B	intron	gi|333031|lcl|HPV16REF.1|	470	5352	5352	L2	4	12	12
ec55e9bb-57d3-4879-9ab1-8756d6949681	chr9	63830858	63836722	63830858	MIR4477B,FRG1JP	intergenic	gi|333031|lcl|HPV16REF.1|	913	7404	913	E1	1	18	18
711d0d98-86b8-49a7-872d-82552cd31159	chr9	71900097	71902633	71902633	ABHD17B	promoter	gi|333031|lcl|HPV16REF.1|	1175	1488	1488	E1	7	1	1
da0f7eef-e1d7-4321-a7e9-84e3ea3fa24e	chr9	79656808	79664913	79656808	TLE4	intron	gi|333031|lcl|HPV16REF.1|	2711	6906	2711	E1	2	2	2
5296d60b-08b8-4c1c-832a-cfb0b3219769	chr9	84240887	84244279	84240887	AL390838.1,SLC28A3	intergenic	gi|333031|lcl|HPV16REF.1|	469	2852	2852	E2	1	2	2
5f0f5423-98cb-47d2-b97f-0ac211e9ad21	chr9	96958961	96966534	96958961	MFSD14C	intron	gi|333031|lcl|HPV16REF.1|	193	514	193	E6	3	2	2
56685624-350c-4388-8522-ac00053815ac	chr9	100523583	100524589	100524589	MSANTD3-TMEFF1,TMEFF1	intron	gi|333031|lcl|HPV16REF.1|	342	1782	1782	E1	1	2	2
46b14259-c16e-4fe4-8949-632ce4480855	chr9	119499463	119503728	119503728	AC006288.1	intron	gi|333031|lcl|HPV16REF.1|	28	922	922	E1	1	3	3
755cdc32-b1b8-4d1e-8f4c-d63d98d7a97b	chr9	122061039	122061401	122061039	TTLL11	intron	gi|333031|lcl|HPV16REF.1|	469	2430	2430	E1	2	3	3
a1ec4520-0664-42ce-9e79-fed6a62c7880	chrX	9868326	9870181	9870181	SHROOM2	intron	gi|333031|lcl|HPV16REF.1|	1170	4574	1170	E1	8	1	1
0cd39e3a-4e16-4b5e-841d-60d75a14dd9a	chrX	26195711	26201868	26195711	MAGEB6, MAGEB5	intergenic	gi|333031|lcl|HPV16REF.1|	5510	6381	5510	L2	2	1	1
d02afbb7-2cb9-4221-804c-d76c6098c467	chrX	30472559	30472737	30472559	NR0B1, TASL	intergenic	gi|333031|lcl|HPV16REF.1|	469	5133	5133	L2	1	2	2
7780fcc3-f436-43fe-b0a5-d4002da5d51c	chrX	41825809	41828430	41825809	CASK	intron	gi|333031|lcl|HPV16REF.1|	3099	7902	3099	E2	0	2	2
47a3db56-4fe6-4ba7-bfa5-661d00c01c62	chrX	63805443	63824623	63805443	ARHGEF9	intron	gi|333031|lcl|HPV16REF.1|	391	1366	1366	E1	3	2	2
bb594ab2-2327-4360-a65f-8e29049768fe	chrX	71590382	71593714	71590382	GCNA	intron	gi|333031|lcl|HPV16REF.1|	840	1288	840	E7	1	1	1
f947324b-fe92-483c-8b3f-7c0262383f6d	chrX	83404928	83409828	83409828	ATG4AP1, LOC107985635	intergenic	gi|333031|lcl|HPV16REF.1|	263	3622	263	E6	1	1	1
0ee42295-43f0-4963-84e6-7f8ef1b472b5	chrX	89980144	89986044	89986044	TGIF2LX, STAU2P1	intergenic	gi|333031|lcl|HPV16REF.1|	2125	4688	2125	E1	0	2	2
ff6ff2c5-9ca8-4720-ab69-0b0316affb0e	chrX	90348953	90362249	90348953	UBE2V1P9, RNU6-555P	intergenic	gi|333031|lcl|HPV16REF.1|	2031	5250	5250	L2	3	6	6
ca342533-ece4-465d-b57c-3d4536a70b1d	chrX	95455419	95460294	95455419	MIR548M, CALM1P1	intergenic	gi|333031|lcl|HPV16REF.1|	471	4147	4147	.	1	3	3
bd2087b2-d3f8-4ee5-9d3f-32130587e1d6	chrX	95746904	95747407	95747407	LOC100420872, KAT7P1	intergenic	gi|333031|lcl|HPV16REF.1|	469	2214	2214	E1	0	2	2
2b77a5b1-d456-4e5e-925e-ee6d55522cc9	chrX	99793911	99812226	99812226	XRCC6P5, B3GNT2P1	intergenic	gi|333031|lcl|HPV16REF.1|	5742	6906	5742	L1	1	2	2
eb5d11ae-a839-48ae-bba3-65e5d9aa1bab	chrX	128008162	128016849	128008162	LOC105373333, ACTRT1	intergenic	gi|333031|lcl|HPV16REF.1|	4073	5753	5753	L1	1	1	1
668a717b-6641-4577-ad4d-56e5aac8f4ea	chrX	131460628	131470699	131470699	IGSF1	intron	gi|333031|lcl|HPV16REF.1|	6372	6883	6372	L1	0	3	3
7122509b-74ad-450c-b569-f88ad5659850	chrX	145688732	145700629	145688732	TRMT1P1, UFM1P1	intergenic	gi|333031|lcl|HPV16REF.1|	718	3112	3112	E2	5	1	1
6978fdfa-16c7-4e28-8c00-4a79b61c58f1	chrX	145693637	145699960	145693637	TRMT1P1, UFM1P1	intergenic	gi|333031|lcl|HPV16REF.1|	0	1456	1456	E1	3	5	9
0a91965f-7ac6-4f2b-97de-f67d22eeb196	chrX	145708230	145708767	145708230	AL109653.3	intron	gi|333031|lcl|HPV16REF.1|	469	2987	2987	E2	1	5	18
5e1b120f-5dae-4d05-9f50-1dc8e2428d29	chrX	145716079	145716514	145716514	AL109653.3	intron	gi|333031|lcl|HPV16REF.1|	3165	3974	3165	E2	8	1	27
